# Supplementary material for: Genome degradation promotes Salmonella pathoadaptation by remodeling fimbriae-mediated proinflammatory response
Source: Natl Sci Rev. 2023 Sep 2;10(10):nwad228. doi: 10.1093/nsr/nwad228 (PMC10642762; doi:10.1093/nsr/nwad228)
Supplement: nwad228_Supplemental_Files [file nwad228_supplemental_files.zip]

Archive with 5 entries (4 files):
- Supplemetary data.docx
- __MACOSX/
- __MACOSX/._Supplemetary data.docx
- Supplementary Tables.xlsx
- __MACOSX/._Supplementary Tables.xlsx
