# Supplementary material for: Genome degradation promotes Salmonella pathoadaptation by remodeling fimbriae-mediated proinflammatory response
Source: Natl Sci Rev. 2023 Sep 2;10(10):nwad228. doi: 10.1093/nsr/nwad228 (PMC10642762; doi:10.1093/nsr/nwad228)
Supplement: nwad228_Supplemental_Files [file nwad228_supplemental_files.zip › Supplementary Tables.xlsx]

## Sheet: Table S1
Information on 320 bvSP isolates originated from China
Eastern China: Includes provinces such as Shanghai, Jiangsu, Zhejiang, Shandong, Anhui, Fujian, Jiangxi, Taiwan
Northeastern China: Includes provinces such as Heilongjiang, Liaoning, Jilin
Southern China: Includes provinces such as Guangdong, Guangxi, Hainan, Hongkong, Macao
Southwestern China: Includes provinces such as Chongqing, Sichuan, Guizhou, Yunnan, Tibet
Northwestern China: Includes provinces such as Shaanxi, Gansu, Qinghai, Ningxia, Xinjiang
Northern China: Includes provinces such as Beijing, Tianjing, Hebei, Shanxi, Inner Mongolia
Central China: Includes provinces such as Hubei, Hunan, Henan
Antimicrobial resistant phenotyping: S, susceptible; R, resistant
ID		Typing			Metadata					Antimicrobial resistant phenotyping
Strain name	Barcode/Accesion Number	Serovar	Biovar	ST	Region	Province	Year	Source	Location	Aminoglycosides			Cephems		Penicillins	β-lactam combinations	Quinolones		Tetracyclines	Macrolides	Phenicols	Number of drug-resistant classes
										GEN	KAN	STR	FOX	CRO	AMP	AMC	CIP	NAL	TET	AZM	CHL
MY0185	SRR19892480	Gallinarum	Pullorum	92	Eastern China	Jiangsu	2009	chicken	laboratory	S	S	R	S	S	S	S	S	S	S	S	S	1
MY0186	SRR19892433	Gallinarum	Pullorum	92	Eastern China	Jiangsu	1985	chicken	laboratory	S	S	R	S	S	S	S	S	S	S	S	S	1
MY0188	SRR19892354	Gallinarum	Pullorum	92	Northern China	Beijing	1984	chicken	laboratory	S	S	S	S	S	S	S	S	S	S	S	S	0
MY0189	SRR19892343	Gallinarum	Pullorum	92	Northern China	Beijing	1954	chicken	laboratory	S	S	R	S	S	S	S	S	S	S	S	S	1
SAL00700	SRR19892468	Gallinarum	Pullorum	92	Eastern China	Jiangsu	2013	chicken	laboratory	S	S	R	S	S	S	S	R	R	S	S	S	2
SAL00705	SRR19892457	Gallinarum	Pullorum	92	Eastern China	Jiangsu	2014	chicken	laboratory	S	S	R	S	S	S	S	R	R	S	S	S	2
SAL00707	SRR19892446	Gallinarum	Pullorum	92	Eastern China	Jiangsu	2014	chicken	laboratory	S	S	R	S	S	R	S	R	R	S	S	S	3
SAL00708	SRR19892390	Gallinarum	Pullorum	92	Eastern China	Jiangsu	2014	chicken	laboratory	S	S	R	S	S	R	S	R	R	S	S	S	3
SAL00710	SRR19892379	Gallinarum	Pullorum	92	Eastern China	Jiangsu	2014	chicken	laboratory	S	S	R	S	S	S	S	R	R	R	S	S	3
SAL00711	SRR19892368	Gallinarum	Pullorum	92	Eastern China	Jiangsu	2014	chicken	laboratory	S	S	R	S	S	S	S	R	R	R	S	S	3
SAL00712	SRR19892323	Gallinarum	Pullorum	92	Eastern China	Jiangsu	2014	chicken	laboratory	S	S	R	S	S	S	S	R	R	R	S	S	3
SAL00713	SRR19892312	Gallinarum	Pullorum	92	Eastern China	Jiangsu	2014	chicken	laboratory	S	S	R	S	S	S	S	R	R	R	S	S	3
SAL00714	SRR19892444	Gallinarum	Pullorum	92	Eastern China	Jiangsu	2014	chicken	laboratory	S	S	R	S	S	S	S	R	R	R	S	S	3
SAL00717	SRR19892421	Gallinarum	Pullorum	92	Eastern China	Jiangsu	2014	chicken	laboratory	S	S	R	S	S	R	R	R	R	R	S	S	5
SAL00718	SRR19892267	Gallinarum	Pullorum	92	Eastern China	Jiangsu	2014	chicken	laboratory	S	S	R	S	S	R	R	R	R	S	S	S	4
SAL00724	SRR19892245	Gallinarum	Pullorum	92	Eastern China	Jiangsu	2015	chicken	laboratory	R	S	R	S	S	R	S	R	R	S	S	S	3
SAL00725	SRR19892240	Gallinarum	Pullorum	92	Eastern China	Jiangsu	2015	chicken	laboratory	S	S	R	S	S	R	S	R	R	S	S	S	3
SAL00734	SRR19892361	Gallinarum	Pullorum	92	Eastern China	Jiangsu	2016	chicken	laboratory	S	S	R	S	S	R	R	R	R	R	S	S	5
SAL00735	SRR19892360	Gallinarum	Pullorum	92	Eastern China	Jiangsu	2016	chicken	laboratory	S	S	R	S	S	R	R	R	R	S	S	S	4
SAL00736	SRR19892359	Gallinarum	Pullorum	92	Eastern China	Jiangsu	2017	chicken	laboratory	S	S	R	S	S	S	S	R	R	S	S	S	2
SAL00737	SRR19892358	Gallinarum	Pullorum	92	Eastern China	Jiangsu	2017	chicken	laboratory	S	S	R	S	S	R	R	R	R	R	S	S	5
SAL00738	SRR19892357	Gallinarum	Pullorum	92	Eastern China	Jiangsu	2017	chicken	laboratory	S	S	R	S	S	R	R	R	R	S	S	S	4
SAL00739	SRR19892356	Gallinarum	Pullorum	92	Eastern China	Jiangsu	2017	chicken	laboratory	S	S	R	S	S	R	R	R	R	S	S	S	4
SAL00740	SRR19892355	Gallinarum	Pullorum	92	Eastern China	Jiangsu	2017	chicken	laboratory	S	S	R	S	S	S	S	R	R	R	S	S	3
SAL00741	SRR19892353	Gallinarum	Pullorum	92	Eastern China	Jiangsu	2017	chicken	laboratory	S	S	R	S	S	R	S	R	R	R	S	S	4
SAL00742	SRR19892352	Gallinarum	Pullorum	92	Eastern China	Jiangsu	2017	chicken	laboratory	S	S	R	S	S	R	S	R	R	R	S	S	4
SAL00743	SRR19892351	Gallinarum	Pullorum	92	Eastern China	Jiangsu	2017	chicken	laboratory	S	S	R	S	S	R	R	R	R	S	S	S	4
SAL00744	SRR19892350	Gallinarum	Pullorum	92	Eastern China	Anhui	2017	chicken	laboratory	S	S	R	S	S	R	R	R	R	R	S	S	5
SAL00745	SRR19892349	Gallinarum	Pullorum	92	Eastern China	Jiangsu	2017	chicken	laboratory	S	S	R	S	S	R	R	R	R	R	S	S	5
SAL00746	SRR19892348	Gallinarum	Pullorum	92	Eastern China	Jiangsu	2017	chicken	laboratory	S	S	R	S	S	R	R	R	R	R	S	S	5
SAL00747	SRR19892347	Gallinarum	Pullorum	92	Eastern China	Jiangsu	2017	chicken	laboratory	S	S	R	S	S	S	S	R	R	R	S	S	3
SAL02651	SRR19892341	Gallinarum	Pullorum	92	Eastern China	Shandong	2018	chicken	laboratory	S	S	R	S	R	R	R	R	R	R	S	S	6
SAL02652	SRR19892340	Gallinarum	Pullorum	92	Eastern China	Shandong	2018	chicken	laboratory	S	S	R	S	R	R	R	R	R	R	S	S	6
SAL02653	SRR19892339	Gallinarum	Pullorum	92	Eastern China	Shandong	2018	chicken	laboratory	S	S	R	S	R	R	R	R	R	S	S	S	5
SAL02654	SRR19892338	Gallinarum	Pullorum	92	Eastern China	Shandong	2018	chicken	laboratory	S	S	R	S	S	R	R	R	R	R	S	S	5
SAL02656	SRR19892337	Gallinarum	Pullorum	92	Eastern China	Shandong	2018	chicken	laboratory	S	S	R	S	R	R	R	R	R	R	S	S	6
SAL02657	SRR19892336	Gallinarum	Pullorum	92	Eastern China	Shandong	2018	chicken	laboratory	S	S	R	S	S	R	R	R	R	S	S	S	4
SAL02658	SRR19892335	Gallinarum	Pullorum	92	Eastern China	Shandong	2018	chicken	laboratory	S	S	R	S	S	R	R	R	R	R	S	S	5
SAL02659	SRR19892334	Gallinarum	Pullorum	92	Eastern China	Shandong	2018	chicken	laboratory	S	S	R	S	S	R	R	R	R	R	S	S	5
SAL02660	SRR19892301	Gallinarum	Pullorum	92	Eastern China	Shandong	2018	chicken	laboratory	S	S	R	S	S	R	R	R	R	R	S	S	5
SAL02661	SRR19892299	Gallinarum	Pullorum	92	Eastern China	Shandong	2018	chicken	laboratory	S	S	R	S	S	R	R	R	R	R	S	S	5
SAL02662	SRR19892298	Gallinarum	Pullorum	92	Eastern China	Shandong	2018	chicken	laboratory	S	S	R	S	R	R	R	R	R	S	S	S	5
SAL02663	SRR19892297	Gallinarum	Pullorum	92	Eastern China	Shandong	2018	chicken	laboratory	S	S	R	S	R	R	R	R	R	R	S	S	6
SAL02664	SRR19892296	Gallinarum	Pullorum	92	Eastern China	Shandong	2018	chicken	laboratory	S	S	R	S	R	R	R	R	R	S	S	S	5
SAL02665	SRR19892295	Gallinarum	Pullorum	92	Eastern China	Shandong	2018	chicken	laboratory	S	S	R	S	R	R	R	R	R	S	S	S	5
SAL02674	SRR19892285	Gallinarum	Pullorum	92	Southern China	Guangdong	2013	chicken	laboratory	S	S	R	S	R	R	R	R	R	S	S	S	5
SAL02675	SRR19892284	Gallinarum	Pullorum	92	Southern China	Guangdong	2013	chicken	laboratory	S	S	R	S	R	R	R	R	R	R	S	S	6
SAL02676	SRR19892283	Gallinarum	Pullorum	92	Southern China	Guangdong	2013	chicken	laboratory	S	S	R	S	S	R	R	R	R	R	S	R	6
SAL02677	SRR19892282	Gallinarum	Pullorum	92	Southern China	Guangdong	2013	chicken	laboratory	S	S	R	S	S	R	R	R	R	R	S	R	6
SAL02678	SRR19892281	Gallinarum	Pullorum	92	Southern China	Guangdong	2013	chicken	laboratory	S	S	R	S	S	R	R	R	R	R	S	R	6
SAL02679	SRR19892280	Gallinarum	Pullorum	92	Southern China	Guangdong	2013	chicken	laboratory	S	S	R	S	R	R	R	R	R	S	S	R	6
SAL02680	SRR19892279	Gallinarum	Pullorum	92	Southern China	Guangdong	2013	chicken	laboratory	S	S	R	S	S	R	R	R	R	R	S	S	5
SAL02681	SRR19892277	Gallinarum	Pullorum	92	Southern China	Guangdong	2013	chicken	laboratory	S	S	S	S	R	R	R	R	R	R	S	S	5
SAL02694	SRR19892276	Gallinarum	Pullorum	92	Southern China	Guangxi	2018	chicken	laboratory	S	S	S	R	S	S	S	S	R	R	S	R	4
SAL02695	SRR19892275	Gallinarum	Pullorum	92	Southern China	Guangxi	2018	chicken	laboratory	S	S	S	R	S	S	S	S	R	R	S	R	4
SAL02696	SRR19892274	Gallinarum	Pullorum	92	Southern China	Guangxi	2018	chicken	laboratory	S	S	S	R	S	S	S	S	R	R	S	R	4
SAL02697	SRR19892273	Gallinarum	Pullorum	92	Southern China	Guangxi	2018	chicken	laboratory	S	S	S	R	S	R	S	S	R	R	S	R	5
SAL02698	SRR19892272	Gallinarum	Pullorum	92	Southern China	Guangxi	2018	chicken	laboratory	S	S	S	R	S	R	S	S	R	R	S	R	5
SAL02699	SRR19892271	Gallinarum	Pullorum	92	Southern China	Guangxi	2018	chicken	laboratory	S	S	S	R	S	R	S	S	R	S	S	R	4
SAL02700	SRR19892270	Gallinarum	Pullorum	92	Southern China	Guangxi	2018	chicken	laboratory	S	S	S	R	S	R	S	S	R	S	S	R	4
SAL02701	SRR19892412	Gallinarum	Pullorum	92	Southern China	Guangxi	2018	chicken	laboratory	S	S	S	R	R	R	R	R	R	S	S	S	4
SAL02702	SRR19892411	Gallinarum	Pullorum	92	Southern China	Guangxi	2018	chicken	laboratory	S	S	S	R	S	R	R	R	R	R	S	S	5
SAL02703	SRR19892409	Gallinarum	Pullorum	92	Southern China	Guangxi	2018	chicken	laboratory	S	S	S	R	S	S	S	R	R	R	S	S	3
SAL03282	SRR19892408	Gallinarum	Pullorum	92	Central China	Henan	2015	chicken embryo	laboratory	S	S	R	S	S	R	R	R	R	S	S	S	4
SAL03285	SRR19892407	Gallinarum	Pullorum	92	Central China	Henan	2015	chicken embryo	laboratory	S	S	S	S	S	S	R	R	R	S	S	S	2
SAL03287	SRR19892405	Gallinarum	Pullorum	92	Central China	Henan	2015	chicken embryo	laboratory	S	S	R	S	S	S	S	R	R	S	S	S	2
SAL03288	SRR19892404	Gallinarum	Pullorum	92	Central China	Henan	2015	chicken embryo	laboratory	S	S	R	S	S	R	R	R	R	R	S	S	5
SAL03289	SRR19892403	Gallinarum	Pullorum	92	Central China	Henan	2015	chicken embryo	laboratory	S	S	R	S	S	S	S	R	R	R	S	S	3
SAL03292	SRR19892400	Gallinarum	Pullorum	92	Central China	Henan	2015	chicken embryo	laboratory	S	S	R	S	S	R	R	R	R	R	S	S	5
SAL03293	SRR19892478	Gallinarum	Pullorum	92	Central China	Henan	2015	chicken embryo	laboratory	S	S	R	S	S	R	R	R	R	R	S	S	5
SAL03294	SRR19892477	Gallinarum	Pullorum	92	Central China	Henan	2015	chicken embryo	laboratory	S	S	R	S	S	R	R	R	R	R	S	S	5
SAL03295	SRR19892476	Gallinarum	Pullorum	92	Central China	Henan	2015	chicken embryo	laboratory	S	S	R	S	S	R	R	R	R	R	S	S	5
SAL03296	SRR19892475	Gallinarum	Pullorum	92	Central China	Henan	2015	chicken embryo	laboratory	S	S	S	S	S	R	R	R	R	R	S	S	4
SAL03297	SRR19892474	Gallinarum	Pullorum	92	Central China	Henan	2015	chicken embryo	laboratory	S	S	R	S	S	R	R	R	R	S	S	S	4
SAL03298	SRR19892473	Gallinarum	Pullorum	92	Central China	Henan	2015	chicken embryo	laboratory	S	S	S	S	S	R	R	R	R	R	S	S	4
SAL03300	SRR19892472	Gallinarum	Pullorum	92	Central China	Henan	2015	chicken embryo	laboratory	S	S	S	S	S	R	R	R	R	S	S	S	3
SAL03301	SRR19892471	Gallinarum	Pullorum	92	Central China	Henan	2015	chicken embryo	laboratory	S	S	S	S	S	R	R	R	R	S	S	S	3
SAL03302	SRR19892470	Gallinarum	Pullorum	92	Central China	Henan	2015	chicken embryo	laboratory	S	S	R	S	S	R	R	R	R	S	S	S	4
SAL03304	SRR19892467	Gallinarum	Pullorum	92	Central China	Henan	2015	chicken embryo	laboratory	S	S	R	S	S	R	R	R	R	R	S	S	5
SAL03305	SRR19892466	Gallinarum	Pullorum	92	Central China	Henan	2015	chicken embryo	laboratory	S	S	R	S	S	S	S	R	R	S	S	S	2
SAL03309	SRR19892462	Gallinarum	Pullorum	92	Central China	Henan	2015	chicken embryo	laboratory	S	S	R	S	S	R	R	R	R	S	S	S	4
SAL03310	SRR19892461	Gallinarum	Pullorum	92	Central China	Henan	2015	chicken embryo	laboratory	S	S	R	S	S	S	S	R	R	R	S	S	3
SAL03311	SRR19892460	Gallinarum	Pullorum	92	Central China	Henan	2015	chicken embryo	laboratory	S	S	R	S	S	S	S	R	R	R	S	S	3
SAL03312	SRR19892459	Gallinarum	Pullorum	92	Central China	Henan	2014	chicken embryo	laboratory	S	S	R	S	S	S	S	R	R	R	S	S	3
SAL03313	SRR19892458	Gallinarum	Pullorum	92	Central China	Henan	2014	chicken embryo	laboratory	S	S	R	S	S	S	S	R	R	S	S	S	2
SAL03314	SRR19892456	Gallinarum	Pullorum	92	Central China	Henan	2014	chicken embryo	laboratory	S	S	R	S	S	R	R	R	R	R	S	S	5
SAL03315	SRR19892455	Gallinarum	Pullorum	92	Central China	Henan	2014	chicken embryo	laboratory	S	S	R	S	S	R	R	R	R	R	S	S	5
SAL03316	SRR19892454	Gallinarum	Pullorum	92	Central China	Henan	2014	chicken embryo	laboratory	S	S	R	S	S	S	S	R	R	R	S	S	3
SAL03317	SRR19892453	Gallinarum	Pullorum	92	Central China	Henan	2014	chicken embryo	laboratory	S	S	R	S	S	S	S	R	R	S	S	S	2
SAL03318	SRR19892452	Gallinarum	Pullorum	92	Central China	Henan	2014	chicken embryo	laboratory	S	S	R	R	S	S	S	R	R	S	S	S	3
SAL03319	SRR19892451	Gallinarum	Pullorum	92	Central China	Henan	2014	chicken embryo	laboratory	S	S	R	S	S	S	S	R	R	R	S	S	3
SAL03320	SRR19892450	Gallinarum	Pullorum	92	Central China	Henan	2014	chicken embryo	laboratory	S	S	R	S	S	S	S	R	R	R	S	S	3
SAL03321	SRR19892449	Gallinarum	Pullorum	92	Central China	Henan	2014	chicken embryo	laboratory	S	S	R	S	S	S	S	R	R	R	S	S	3
SAL03322	SRR19892448	Gallinarum	Pullorum	92	Central China	Henan	2014	chicken embryo	laboratory	S	S	R	S	S	S	S	R	R	R	S	S	3
SAL03323	SRR19892447	Gallinarum	Pullorum	92	Central China	Henan	2014	chicken embryo	laboratory	S	S	R	S	S	S	S	R	R	R	S	S	3
SAL03324	SRR19892445	Gallinarum	Pullorum	92	Central China	Henan	2014	chicken embryo	laboratory	S	S	R	S	S	S	S	R	R	S	S	S	2
SAL03325	SRR19892399	Gallinarum	Pullorum	92	Central China	Henan	2015	chicken embryo	laboratory	S	S	R	S	S	R	R	R	R	R	S	S	5
SAL03326	SRR19892398	Gallinarum	Pullorum	92	Central China	Henan	2015	chicken embryo	laboratory	S	S	R	S	S	R	R	R	R	R	S	S	5
SAL03327	SRR19892397	Gallinarum	Pullorum	92	Central China	Henan	2015	chicken embryo	laboratory	S	S	R	S	S	R	R	R	R	R	S	S	5
SAL03328	SRR19892396	Gallinarum	Pullorum	92	Central China	Henan	2015	chicken embryo	laboratory	S	S	R	S	S	R	R	R	R	R	S	S	5
SAL03329	SRR19892395	Gallinarum	Pullorum	92	Central China	Henan	2015	chicken embryo	laboratory	S	S	R	R	S	R	R	R	R	R	S	S	6
SAL03330	SRR19892394	Gallinarum	Pullorum	92	Central China	Henan	2015	chicken embryo	laboratory	S	S	R	S	S	R	R	R	R	R	S	S	5
SAL03331	SRR19892393	Gallinarum	Pullorum	92	Central China	Henan	2014	chicken embryo	laboratory	S	S	R	S	S	S	S	R	R	R	S	S	3
SAL03332	SRR19892392	Gallinarum	Pullorum	92	Central China	Henan	2014	chicken embryo	laboratory	S	S	R	S	S	S	S	R	R	R	S	S	3
SAL03333	SRR19892391	Gallinarum	Pullorum	92	Central China	Henan	2014	chicken embryo	laboratory	S	S	R	S	S	S	S	R	R	R	S	S	3
SAL03334	SRR19892389	Gallinarum	Pullorum	92	Central China	Henan	2015	chicken embryo	laboratory	S	S	R	S	S	S	S	R	R	R	S	S	3
SAL03335	SRR19892388	Gallinarum	Pullorum	92	Central China	Henan	2015	chicken embryo	laboratory	S	S	R	S	S	S	S	R	R	R	S	S	3
SAL03385	SRR19892386	Gallinarum	Pullorum	92	Eastern China	Jiangsu	1978	Chicken	laboratory	S	S	S	S	S	S	S	R	R	S	S	S	1
SAL03386	SRR19892385	Gallinarum	Pullorum	92	Eastern China	Jiangsu	2008	Chicken	laboratory	S	S	S	S	R	S	S	R	R	S	S	S	2
SAL03388	SRR19892384	Gallinarum	Pullorum	92	Eastern China	Jiangsu	2011	Chicken	laboratory	S	S	R	S	R	S	S	R	R	S	S	S	3
SAL03390	SRR19892383	Gallinarum	Pullorum	92	Eastern China	Jiangsu	2012	Chicken	laboratory	S	S	S	S	R	S	S	R	R	S	S	S	2
SAL03391	SRR19892382	Gallinarum	Pullorum	92	Northern China	Beijing	2013	Chicken	laboratory	S	S	S	S	S	S	S	R	R	S	S	S	1
SAL03392	SRR19892381	Gallinarum	Pullorum	92	Southern China	Guangxi	2013	Chicken	laboratory	S	S	S	S	S	S	S	R	S	S	S	S	1
SAL03394	SRR19892380	Gallinarum	Pullorum	92	Southern China	Guangxi	1995	Chicken	laboratory	S	S	R	S	S	S	S	R	S	S	S	S	2
SAL03395	SRR19892378	Gallinarum	Pullorum	92	Southern China	Guangxi	2011	Chicken	laboratory	S	S	S	S	S	S	S	R	R	S	S	S	1
SAL03396	SRR19892376	Gallinarum	Pullorum	92	Northwestern China	Gansu	2014	Chicken	laboratory	S	R	R	S	S	R	R	R	R	S	S	S	4
SAL03397	SRR19892375	Gallinarum	Pullorum	92	Northwestern China	Gansu	2014	Chicken	laboratory	S	R	R	S	S	R	R	R	R	S	S	S	4
SAL03401	SRR19892374	Gallinarum	Pullorum	92	Northwestern China	Gansu	2014	Chicken	laboratory	S	S	R	S	R	R	R	R	R	S	S	S	5
SAL03403	SRR19892372	Gallinarum	Pullorum	92	Northwestern China	Gansu	2014	Chicken	laboratory	S	S	R	S	R	S	S	R	R	R	S	S	4
SAL03404	SRR19892371	Gallinarum	Pullorum	92	Northeastern China	Heilongjiang	2012	Chicken	laboratory	S	S	R	S	R	R	S	R	R	S	S	S	4
SAL03405	SRR19892370	Gallinarum	Pullorum	92	Southern China	Guangxi	2018	chicken embryo	laboratory	S	S	S	S	R	R	R	R	R	R	S	S	5
SAL03406	SRR19892369	Gallinarum	Pullorum	92	Southern China	Guangxi	2018	chicken embryo	laboratory	S	S	S	S	R	R	R	R	R	R	S	S	5
SAL03407	SRR19892333	Gallinarum	Pullorum	92	Southern China	Guangxi	2018	chicken embryo	laboratory	S	S	R	S	R	R	R	R	R	R	S	S	6
SAL03408	SRR19892332	Gallinarum	Pullorum	92	Southern China	Guangxi	2018	chicken embryo	laboratory	S	S	S	S	R	R	R	R	R	R	S	S	5
SAL03409	SRR19892331	Gallinarum	Pullorum	92	Southern China	Guangxi	2018	chicken embryo	laboratory	S	S	R	S	R	R	R	R	R	S	S	S	5
SAL03411	SRR19892330	Gallinarum	Pullorum	92	Southern China	Guangxi	2018	chicken embryo	laboratory	S	S	R	S	R	R	R	R	R	R	S	S	6
SAL03413	SRR19892329	Gallinarum	Pullorum	92	Southern China	Guangxi	2018	chicken embryo	laboratory	S	S	S	S	R	R	R	R	R	R	S	S	5
SAL03414	SRR19892328	Gallinarum	Pullorum	92	Southern China	Guangxi	2018	chicken embryo	laboratory	S	S	R	S	R	R	R	R	R	S	S	S	5
SAL03415	SRR19892327	Gallinarum	Pullorum	92	Southern China	Guangxi	2018	chicken embryo	laboratory	S	S	R	S	R	R	R	R	R	R	S	S	6
SAL03416	SRR19892326	Gallinarum	Pullorum	92	Southern China	Guangxi	2018	chicken embryo	laboratory	S	S	R	S	R	R	R	R	R	S	S	S	5
SAL03417	SRR19892325	Gallinarum	Pullorum	92	Southern China	Guangxi	2018	chicken embryo	laboratory	S	S	R	S	R	R	R	R	R	R	S	S	6
SAL03418	SRR19892324	Gallinarum	Pullorum	92	Southern China	Guangxi	2018	chicken embryo	laboratory	S	S	R	S	R	R	R	R	R	S	S	S	5
SAL03419	SRR19892322	Gallinarum	Pullorum	92	Southern China	Guangxi	2018	chicken embryo	laboratory	S	S	S	S	R	R	R	R	R	S	S	S	4
SAL03420	SRR19892321	Gallinarum	Pullorum	92	Southern China	Guangxi	2018	chicken embryo	laboratory	S	S	S	S	R	R	R	R	R	S	S	S	4
SAL03421	SRR19892320	Gallinarum	Pullorum	92	Southern China	Guangxi	2018	chicken embryo	laboratory	S	S	S	S	R	R	R	R	R	S	S	S	4
SAL03422	SRR19892319	Gallinarum	Pullorum	92	Southern China	Guangxi	2013	chicken	laboratory	NA	NA	NA	NA	NA	NA	NA	NA	NA	NA	NA	NA	NA
SAL03423	SRR19892318	Gallinarum	Pullorum	92	Southern China	Guangxi	2018	chicken embryo	laboratory	NA	NA	NA	NA	NA	NA	NA	NA	NA	NA	NA	NA	NA
SAL03425	SRR19892317	Gallinarum	Pullorum	92	Eastern China	Jiangsu	2011	chicken	laboratory	S	S	R	S	R	R	R	R	R	R	S	S	6
SAL03426	SRR19892316	Gallinarum	Pullorum	92	Eastern China	Jiangsu	2011	chicken	laboratory	S	S	S	S	R	R	R	R	R	R	S	S	5
SAL03427	SRR19892315	Gallinarum	Pullorum	92	Eastern China	Anhui	2011	chicken	laboratory	S	S	S	S	R	R	R	R	R	R	S	S	5
SAL03428	SRR19892314	Gallinarum	Pullorum	92	Eastern China	Jiangsu	2012	chicken	laboratory	S	S	S	S	R	R	R	R	R	R	S	S	5
SAL03429	SRR19892313	Gallinarum	Pullorum	92	Eastern China	Jiangsu	2012	chicken	laboratory	S	S	S	S	R	R	R	R	R	R	S	S	5
SAL03430	SRR19892311	Gallinarum	Pullorum	92	Eastern China	Jiangsu	2012	chicken	laboratory	S	S	R	S	R	R	R	R	R	R	S	S	6
SAL03431	SRR19892310	Gallinarum	Pullorum	92	Eastern China	Anhui	2012	chicken	laboratory	S	S	S	S	R	R	R	R	R	R	S	S	5
SAL03432	SRR19892309	Gallinarum	Pullorum	92	Eastern China	Jiangsu	2014	chicken	laboratory	S	S	R	S	R	R	R	R	R	S	S	S	5
SAL03433	SRR19892308	Gallinarum	Pullorum	92	Eastern China	Jiangsu	2014	chicken	laboratory	S	S	R	S	R	R	R	R	R	S	S	S	5
SAL03434	SRR19892307	Gallinarum	Pullorum	92	Eastern China	Shandong	2009	chicken	laboratory	S	S	R	S	R	R	R	R	R	S	S	S	5
SAL03435	SRR19892306	Gallinarum	Pullorum	92	Eastern China	Shandong	2009	chicken	laboratory	S	S	R	S	R	R	R	R	R	S	S	S	5
SAL03438	SRR19892303	Gallinarum	Pullorum	92	Central China	Hubei	2012	peafowl	laboratory	S	S	R	S	R	R	R	R	R	S	S	S	5
SAL03440	SRR19892443	Gallinarum	Pullorum	92	Eastern China	Anhui	2012	chicken	laboratory	S	S	S	S	R	R	R	R	R	R	S	S	5
SAL03441	SRR19892442	Gallinarum	Pullorum	92	Central China	Henan	2013	chicken	laboratory	S	S	R	S	R	R	R	R	R	R	S	S	6
SAL03442	SRR19892441	Gallinarum	Pullorum	92	Central China	Henan	2013	chicken	laboratory	S	S	R	R	R	S	S	R	R	S	S	S	3
SAL03443	SRR19892440	Gallinarum	Pullorum	92	Central China	Henan	2013	chicken	laboratory	S	S	S	R	R	S	S	R	R	S	S	S	2
SAL03444	SRR19892439	Gallinarum	Pullorum	92	Central China	Hubei	2013	chicken	laboratory	S	S	S	R	R	S	S	R	R	S	S	S	2
SAL03445	SRR19892438	Gallinarum	Pullorum	92	Central China	Hubei	2013	chicken	laboratory	S	S	R	S	R	S	S	R	R	S	S	S	3
SAL03446	SRR19892437	Gallinarum	Pullorum	92	Central China	Hubei	2013	chicken	laboratory	S	S	S	S	S	S	S	R	R	S	S	S	1
SAL03447	SRR19892436	Gallinarum	Pullorum	92	Central China	Hubei	2013	chicken	laboratory	S	S	S	S	S	S	S	R	R	S	S	S	1
SAL03448	SRR19892435	Gallinarum	Pullorum	92	Central China	Henan	2013	chicken	laboratory	S	S	S	S	S	R	R	R	R	S	S	S	3
SAL03449	SRR19892434	Gallinarum	Pullorum	92	Central China	Henan	2013	chicken	laboratory	S	S	R	S	S	R	R	R	R	S	S	S	4
SAL03450	SRR19892431	Gallinarum	Pullorum	92	Central China	Hubei	2013	chicken	laboratory	S	S	S	S	S	R	R	R	R	S	S	S	3
SAL03451	SRR19892430	Gallinarum	Pullorum	92	Central China	Hubei	2013	chicken	laboratory	S	S	S	S	S	R	R	R	R	S	S	S	3
SAL03452	SRR19892429	Gallinarum	Pullorum	92	Central China	Hubei	2013	chicken	laboratory	S	S	S	S	S	R	R	R	R	S	S	S	3
SAL03453	SRR19892428	Gallinarum	Pullorum	92	Central China	Hubei	2016	chicken	laboratory	S	S	R	R	R	R	R	R	R	R	S	S	6
SAL03593	SRR19892423	Gallinarum	Pullorum	92	Southern China	Guangxi	2019	chicken	laboratory	S	S	R	R	R	R	R	R	R	R	S	S	6
SAL03615	SRR19892422	Gallinarum	Pullorum	92	Southern China	Guangdong	2020	chicken	laboratory	S	S	R	R	R	R	R	R	R	R	S	S	6
SAL04017	SRR19892420	Gallinarum	Pullorum	92	Northeastern China	Heilongjiang	2017	chicken	laboratory	S	S	R	S	S	R	R	R	R	S	S	S	4
SAL04018	SRR19892419	Gallinarum	Pullorum	92	Northeastern China	Heilongjiang	2017	chicken	laboratory	S	S	R	S	S	R	R	R	R	S	S	S	4
SAL04019	SRR19892418	Gallinarum	Pullorum	92	Northeastern China	Heilongjiang	2017	chicken	laboratory	S	S	R	S	S	R	R	R	R	S	S	S	4
SAL04020	SRR19892417	Gallinarum	Pullorum	92	Northeastern China	Heilongjiang	2017	chicken	laboratory	S	S	S	S	S	R	R	R	R	S	S	S	3
SAL04021	SRR19892416	Gallinarum	Pullorum	92	Northeastern China	Liaoning	2017	chicken	laboratory	S	S	S	S	S	R	R	R	R	S	S	S	3
SAL04022	SRR19892415	Gallinarum	Pullorum	92	Northeastern China	Liaoning	2017	chicken	laboratory	S	S	S	S	S	S	S	R	R	S	S	S	1
SAL04023	SRR19892414	Gallinarum	Pullorum	92	Northeastern China	Liaoning	2017	chicken	laboratory	S	S	S	S	S	S	S	R	R	S	S	S	1
SAL04024	SRR19892413	Gallinarum	Pullorum	92	Northeastern China	Liaoning	2017	chicken	laboratory	S	S	R	S	S	S	S	R	R	S	S	S	2
SAL04027	SRR19892266	Gallinarum	Pullorum	92	Northeastern China	Heilongjiang	2017	chicken	laboratory	S	S	R	S	S	S	S	R	R	R	S	S	3
SAL04030	SRR19892263	Gallinarum	Pullorum	92	Northeastern China	Heilongjiang	2017	chicken	laboratory	S	S	R	S	S	R	R	R	R	R	S	S	5
SAL04031	SRR19892262	Gallinarum	Pullorum	92	Northeastern China	Heilongjiang	2017	chicken	laboratory	S	S	R	S	S	R	R	R	R	R	S	S	5
SAL04032	SRR19892261	Gallinarum	Pullorum	92	Northeastern China	Heilongjiang	2017	chicken	laboratory	S	S	R	S	S	R	R	R	R	R	S	S	5
SAL04033	SRR19892260	Gallinarum	Pullorum	92	Northeastern China	Heilongjiang	2017	chicken	laboratory	S	S	R	S	S	R	R	R	R	R	S	S	5
SAL04034	SRR19892259	Gallinarum	Pullorum	92	Northeastern China	Heilongjiang	2017	chicken	laboratory	S	S	R	S	S	R	R	R	R	R	S	S	5
SAL04035	SRR19892258	Gallinarum	Pullorum	92	Northeastern China	Heilongjiang	2017	chicken	laboratory	S	S	R	S	S	R	R	R	R	R	S	S	5
SAL04036	SRR19892257	Gallinarum	Pullorum	92	Northeastern China	Heilongjiang	2017	chicken	laboratory	S	S	R	S	S	S	S	R	R	S	S	S	2
SAL04037	SRR19892255	Gallinarum	Pullorum	92	Northeastern China	Heilongjiang	2017	chicken	laboratory	S	S	R	S	S	S	S	R	R	R	S	S	3
SAL04092	SRR19892252	Gallinarum	Pullorum	92	Northwestern China	Xinjiang	2019	chicken	laboratory	NA	NA	NA	NA	NA	NA	NA	NA	NA	NA	NA	NA	NA
SAL04093	SRR19892251	Gallinarum	Pullorum	92	Northwestern China	Xinjiang	2019	chicken	laboratory	NA	NA	NA	NA	NA	NA	NA	NA	NA	NA	NA	NA	NA
SAL04096	SRR19892248	Gallinarum	Pullorum	92	Southwestern China	Sichuan	2017	chicken	laboratory	NA	NA	NA	NA	NA	NA	NA	NA	NA	NA	NA	NA	NA
SAL04097	SRR19892247	Gallinarum	Pullorum	92	Southwestern China	Sichuan	2017	chicken	laboratory	NA	NA	NA	NA	NA	NA	NA	NA	NA	NA	NA	NA	NA
SAL04098	SRR19892246	Gallinarum	Pullorum	92	Southwestern China	Sichuan	2017	chicken	laboratory	NA	NA	NA	NA	NA	NA	NA	NA	NA	NA	NA	NA	NA
SAL04099	SRR19892244	Gallinarum	Pullorum	92	Southwestern China	Sichuan	2017	chicken	laboratory	NA	NA	NA	NA	NA	NA	NA	NA	NA	NA	NA	NA	NA
SAL04100	SRR19892243	Gallinarum	Pullorum	92	Southwestern China	Sichuan	2017	chicken	laboratory	NA	NA	NA	NA	NA	NA	NA	NA	NA	NA	NA	NA	NA
SAL04101	SRR19892242	Gallinarum	Pullorum	92	Southwestern China	Sichuan	2017	chicken	laboratory	NA	NA	NA	NA	NA	NA	NA	NA	NA	NA	NA	NA	NA
SAL04102	SRR19892241	Gallinarum	Pullorum	92	Southwestern China	Sichuan	2017	chicken	laboratory	NA	NA	NA	NA	NA	NA	NA	NA	NA	NA	NA	NA	NA
1001	SAL_PA7975AA	Gallinarum	Pullorum	92	NA	NA	1971	chicken	Enterobase	NA	NA	NA	NA	NA	NA	NA	NA	NA	NA	NA	NA	NA
1204	SAL_PA7707AA	Gallinarum	Pullorum	92	Eastern China	Jiangsu	2012	chicken	Enterobase	NA	NA	NA	NA	NA	NA	NA	NA	NA	NA	NA	NA	NA
1211	SAL_PA7755AA	Gallinarum	Pullorum	92	Eastern China	Jiangsu	2012	chicken	Enterobase	NA	NA	NA	NA	NA	NA	NA	NA	NA	NA	NA	NA	NA
1213	SAL_PA7746AA	Gallinarum	Pullorum	92	Eastern China	Jiangsu	2012	chicken	Enterobase	NA	NA	NA	NA	NA	NA	NA	NA	NA	NA	NA	NA	NA
1215	SAL_PA7693AA	Gallinarum	Pullorum	92	Eastern China	Anhui	2012	chicken	Enterobase	NA	NA	NA	NA	NA	NA	NA	NA	NA	NA	NA	NA	NA
1306	SAL_PA7733AA	Gallinarum	Pullorum	92	Eastern China	Jiangsu	2013	chicken	Enterobase	NA	NA	NA	NA	NA	NA	NA	NA	NA	NA	NA	NA	NA
1314	SAL_PA7689AA	Gallinarum	Pullorum	92	Eastern China	Jiangsu	2013	chicken	Enterobase	NA	NA	NA	NA	NA	NA	NA	NA	NA	NA	NA	NA	NA
6201	SAL_PA0702AA	Gallinarum	Pullorum	92	Eastern China	Jiangsu	1962	chicken	Enterobase	NA	NA	NA	NA	NA	NA	NA	NA	NA	NA	NA	NA	NA
6202	SAL_PA6310AA	Gallinarum	Pullorum	92	Eastern China	Jiangsu	1962	chicken	Enterobase	NA	NA	NA	NA	NA	NA	NA	NA	NA	NA	NA	NA	NA
6504	SAL_PA7741AA	Gallinarum	Pullorum	92	Eastern China	Jiangsu	1965	chicken	Enterobase	NA	NA	NA	NA	NA	NA	NA	NA	NA	NA	NA	NA	NA
6509	SAL_PA7713AA	Gallinarum	Pullorum	92	Eastern China	Jiangsu	1965	chicken	Enterobase	NA	NA	NA	NA	NA	NA	NA	NA	NA	NA	NA	NA	NA
6701	SAL_PA7749AA	Gallinarum	Pullorum	92	Eastern China	Jiangsu	1967	chicken	Enterobase	NA	NA	NA	NA	NA	NA	NA	NA	NA	NA	NA	NA	NA
6702	SAL_PA7720AA	Gallinarum	Pullorum	92	Eastern China	Jiangsu	1967	chicken	Enterobase	NA	NA	NA	NA	NA	NA	NA	NA	NA	NA	NA	NA	NA
6801	SAL_PA7740AA	Gallinarum	Pullorum	92	Eastern China	Jiangsu	1968	chicken	Enterobase	NA	NA	NA	NA	NA	NA	NA	NA	NA	NA	NA	NA	NA
13-62	SAL_PA7759AA	Gallinarum	Pullorum	92	Central China	Henan	2014	chicken yolk sac	Enterobase	NA	NA	NA	NA	NA	NA	NA	NA	NA	NA	NA	NA	NA
13-82	SAL_PA7694AA	Gallinarum	Pullorum	92	Central China	Henan	2014	chicken	Enterobase	NA	NA	NA	NA	NA	NA	NA	NA	NA	NA	NA	NA	NA
14-92	SAL_UA3243AA	Gallinarum	Pullorum	92	Central China	Henan	2014	chicken yolk sac	Enterobase	NA	NA	NA	NA	NA	NA	NA	NA	NA	NA	NA	NA	NA
17-30	SAL_PA7718AA	Gallinarum	Pullorum	92	Central China	Henan	2014	chicken	Enterobase	NA	NA	NA	NA	NA	NA	NA	NA	NA	NA	NA	NA	NA
17-70	SAL_PA7752AA	Gallinarum	Pullorum	92	Central China	Henan	2014	chicken	Enterobase	NA	NA	NA	NA	NA	NA	NA	NA	NA	NA	NA	NA	NA
20-23	SAL_PA7745AA	Gallinarum	Pullorum	92	Eastern China	Anhui	2014	chicken wind egg	Enterobase	NA	NA	NA	NA	NA	NA	NA	NA	NA	NA	NA	NA	NA
20-56	SAL_PA7730AA	Gallinarum	Pullorum	92	Eastern China	Anhui	2014	chicken wind egg	Enterobase	NA	NA	NA	NA	NA	NA	NA	NA	NA	NA	NA	NA	NA
20-69	SAL_PA7701AA	Gallinarum	Pullorum	92	Eastern China	Anhui	2014	chicken embryo	Enterobase	NA	NA	NA	NA	NA	NA	NA	NA	NA	NA	NA	NA	NA
B8604	SAL_PA7754AA	Gallinarum	Pullorum	92	Northern China	Beijing	1986	chicken	Enterobase	NA	NA	NA	NA	NA	NA	NA	NA	NA	NA	NA	NA	NA
B8611	SAL_PA7708AA	Gallinarum	Pullorum	92	Northern China	Beijing	1986	chicken	Enterobase	NA	NA	NA	NA	NA	NA	NA	NA	NA	NA	NA	NA	NA
C79-13	SAL_PA7973AA	Gallinarum	Pullorum	92	Northern China	Beijing	1965	chicken	Enterobase	NA	NA	NA	NA	NA	NA	NA	NA	NA	NA	NA	NA	NA
NA	SAL_GB9917AA	Gallinarum	Pullorum	92	Southwestern China	Yunnan	2017	chicken	Enterobase	NA	NA	NA	NA	NA	NA	NA	NA	NA	NA	NA	NA	NA
S03021	SAL_PA7716AA	Gallinarum	Pullorum	92	Eastern China	Jiangsu	2003	chicken	Enterobase	NA	NA	NA	NA	NA	NA	NA	NA	NA	NA	NA	NA	NA
S04021	SAL_PA7736AA	Gallinarum	Pullorum	92	Eastern China	Jiangsu	2004	chicken	Enterobase	NA	NA	NA	NA	NA	NA	NA	NA	NA	NA	NA	NA	NA
S0504	SAL_PA7753AA	Gallinarum	Pullorum	92	Eastern China	Jiangsu	2005	chicken	Enterobase	NA	NA	NA	NA	NA	NA	NA	NA	NA	NA	NA	NA	NA
S07023	SAL_PA7983AA	Gallinarum	Pullorum	92	Eastern China	Jiangsu	2007	chicken	Enterobase	NA	NA	NA	NA	NA	NA	NA	NA	NA	NA	NA	NA	NA
S08008	SAL_PA7698AA	Gallinarum	Pullorum	92	Eastern China	Jiangsu	2008	chicken	Enterobase	NA	NA	NA	NA	NA	NA	NA	NA	NA	NA	NA	NA	NA
S08018	SAL_PA7703AA	Gallinarum	Pullorum	92	Eastern China	Anhui	2008	chicken	Enterobase	NA	NA	NA	NA	NA	NA	NA	NA	NA	NA	NA	NA	NA
S08024	SAL_PA7757AA	Gallinarum	Pullorum	92	Central China	Henan	2008	chicken	Enterobase	NA	NA	NA	NA	NA	NA	NA	NA	NA	NA	NA	NA	NA
S08026	SAL_PA7737AA	Gallinarum	Pullorum	92	Eastern China	Anhui	2008	chicken	Enterobase	NA	NA	NA	NA	NA	NA	NA	NA	NA	NA	NA	NA	NA
S08029	SAL_PA7699AA	Gallinarum	Pullorum	92	Central China	Henan	2008	chicken	Enterobase	NA	NA	NA	NA	NA	NA	NA	NA	NA	NA	NA	NA	NA
S081014C16	SAL_PA7750AA	Gallinarum	Pullorum	92	Central China	Henan	2008	chicken	Enterobase	NA	NA	NA	NA	NA	NA	NA	NA	NA	NA	NA	NA	NA
S081014C19	SAL_PA7702AA	Gallinarum	Pullorum	92	Eastern China	Jiangsu	2008	chicken	Enterobase	NA	NA	NA	NA	NA	NA	NA	NA	NA	NA	NA	NA	NA
S090414zyqC4	SAL_PA7970AA	Gallinarum	Pullorum	92	Eastern China	Jiangsu	2009	Goose	Enterobase	NA	NA	NA	NA	NA	NA	NA	NA	NA	NA	NA	NA	NA
S090418zyqC10	SAL_PA7729AA	Gallinarum	Pullorum	92	Eastern China	Shandong	2009	chicken	Enterobase	NA	NA	NA	NA	NA	NA	NA	NA	NA	NA	NA	NA	NA
S090418zyqC12	SAL_PA7686AA	Gallinarum	Pullorum	92	Eastern China	Jiangsu	2009	chicken	Enterobase	NA	NA	NA	NA	NA	NA	NA	NA	NA	NA	NA	NA	NA
S090418zyqC13	SAL_PA7719AA	Gallinarum	Pullorum	92	Eastern China	Jiangsu	2009	chicken	Enterobase	NA	NA	NA	NA	NA	NA	NA	NA	NA	NA	NA	NA	NA
S090418zyqC15	SAL_PA7696AA	Gallinarum	Pullorum	92	Eastern China	Jiangsu	2009	chicken	Enterobase	NA	NA	NA	NA	NA	NA	NA	NA	NA	NA	NA	NA	NA
S090418zyqC6	SAL_PA7723AA	Gallinarum	Pullorum	92	Eastern China	Shandong	2009	chicken	Enterobase	NA	NA	NA	NA	NA	NA	NA	NA	NA	NA	NA	NA	NA
S9303	SAL_PA7725AA	Gallinarum	Pullorum	92	Northwestern China	Shaanxi	1993	chicken	Enterobase	NA	NA	NA	NA	NA	NA	NA	NA	NA	NA	NA	NA	NA
S9404	SAL_PA7734AA	Gallinarum	Pullorum	92	Northwestern China	Shaanxi	1994	chicken	Enterobase	NA	NA	NA	NA	NA	NA	NA	NA	NA	NA	NA	NA	NA
S97244	SAL_PA7758AA	Gallinarum	Pullorum	92	Eastern China	Jiangsu	1973	chicken	Enterobase	NA	NA	NA	NA	NA	NA	NA	NA	NA	NA	NA	NA	NA
S97262	SAL_PA7705AA	Gallinarum	Pullorum	92	Eastern China	Jiangsu	1978	chicken	Enterobase	NA	NA	NA	NA	NA	NA	NA	NA	NA	NA	NA	NA	NA
S97289	SAL_PA7706AA	Gallinarum	Pullorum	92	Eastern China	Jiangsu	1979	chicken	Enterobase	NA	NA	NA	NA	NA	NA	NA	NA	NA	NA	NA	NA	NA
S97377	SAL_PA7711AA	Gallinarum	Pullorum	92	Eastern China	Jiangsu	1980	chicken	Enterobase	NA	NA	NA	NA	NA	NA	NA	NA	NA	NA	NA	NA	NA
S9804	SAL_PA7700AA	Gallinarum	Pullorum	92	Eastern China	Jiangsu	1998	chicken	Enterobase	NA	NA	NA	NA	NA	NA	NA	NA	NA	NA	NA	NA	NA
S98109	SAL_PA7695AA	Gallinarum	Pullorum	92	Northwestern China	Shaanxi	1998	chicken	Enterobase	NA	NA	NA	NA	NA	NA	NA	NA	NA	NA	NA	NA	NA
S98116	SAL_PA7722AA	Gallinarum	Pullorum	92	Northwestern China	Xinjiang	1997	chicken	Enterobase	NA	NA	NA	NA	NA	NA	NA	NA	NA	NA	NA	NA	NA
S9833	SAL_PA7727AA	Gallinarum	Pullorum	92	Eastern China	Jiangsu	1998	chicken	Enterobase	NA	NA	NA	NA	NA	NA	NA	NA	NA	NA	NA	NA	NA
S9852	SAL_PA7974AA	Gallinarum	Pullorum	92	Eastern China	Jiangsu	1998	chicken	Enterobase	NA	NA	NA	NA	NA	NA	NA	NA	NA	NA	NA	NA	NA
S9876	SAL_PA7747AA	Gallinarum	Pullorum	92	Eastern China	Jiangsu	1998	chicken	Enterobase	NA	NA	NA	NA	NA	NA	NA	NA	NA	NA	NA	NA	NA
S9881	SAL_PA7724AA	Gallinarum	Pullorum	92	Eastern China	Jiangsu	1998	chicken	Enterobase	NA	NA	NA	NA	NA	NA	NA	NA	NA	NA	NA	NA	NA
S9886	SAL_PA7971AA	Gallinarum	Pullorum	92	Eastern China	Jiangsu	1998	chicken	Enterobase	NA	NA	NA	NA	NA	NA	NA	NA	NA	NA	NA	NA	NA
SC14-H	SAL_PA7976AA	Gallinarum	Pullorum	92	Southwestern China	Sichuan	2003	chicken	Enterobase	NA	NA	NA	NA	NA	NA	NA	NA	NA	NA	NA	NA	NA
SLH30	SAL_PA7977AA	Gallinarum	Pullorum	92	Eastern China	Jiangsu	2006	chicken	Enterobase	NA	NA	NA	NA	NA	NA	NA	NA	NA	NA	NA	NA	NA
CDC1983-67	GCA_000462995.1	Gallinarum	Pullorum	92	NA	NA	1983	NA	Genbank	NA	NA	NA	NA	NA	NA	NA	NA	NA	NA	NA	NA	NA
1331	ERS2630765	Gallinarum	Pullorum	92	Eastern China	Jiangsu	2013	chicken	SRA	NA	NA	NA	NA	NA	NA	NA	NA	NA	NA	NA	NA	NA
6210	ERS2630718	Gallinarum	Pullorum	92	Eastern China	Jiangsu	1962	chicken	SRA	NA	NA	NA	NA	NA	NA	NA	NA	NA	NA	NA	NA	NA
6508	ERS2630720	Gallinarum	Pullorum	92	Eastern China	Jiangsu	1965	chicken	SRA	NA	NA	NA	NA	NA	NA	NA	NA	NA	NA	NA	NA	NA
6703	ERS2630722	Gallinarum	Pullorum	92	Eastern China	Jiangsu	1967	chicken	SRA	NA	NA	NA	NA	NA	NA	NA	NA	NA	NA	NA	NA	NA
6803	ERS2630724	Gallinarum	Pullorum	92	Eastern China	Jiangsu	1968	chicken	SRA	NA	NA	NA	NA	NA	NA	NA	NA	NA	NA	NA	NA	NA
14-82	ERS2630811	Gallinarum	Pullorum	92	Central China	Henan	2014	NA	SRA	NA	NA	NA	NA	NA	NA	NA	NA	NA	NA	NA	NA	NA
B8605	ERS2630728	Gallinarum	Pullorum	92	Northern China	Beijing	1986	chicken	SRA	NA	NA	NA	NA	NA	NA	NA	NA	NA	NA	NA	NA	NA
B8607	ERS2630729	Gallinarum	Pullorum	92	Northern China	Beijing	1986	chicken	SRA	NA	NA	NA	NA	NA	NA	NA	NA	NA	NA	NA	NA	NA
S06013	ERS2630744	Gallinarum	Pullorum	92	Eastern China	Jiangsu	2006	chicken	SRA	NA	NA	NA	NA	NA	NA	NA	NA	NA	NA	NA	NA	NA
S081014C7	ERS2630752	Gallinarum	Pullorum	92	Eastern China	Jiangsu	2008	chicken	SRA	NA	NA	NA	NA	NA	NA	NA	NA	NA	NA	NA	NA	NA
S9720X	ERS2630732	Gallinarum	Pullorum	92	Eastern China	Jiangsu	1973	chicken	SRA	NA	NA	NA	NA	NA	NA	NA	NA	NA	NA	NA	NA	NA
S97222	ERS2630790	Gallinarum	Pullorum	92	Eastern China	Jiangsu	1973	chicken	SRA	NA	NA	NA	NA	NA	NA	NA	NA	NA	NA	NA	NA	NA
S97323	ERS2630735	Gallinarum	Pullorum	92	Eastern China	Jiangsu	1985	chicken	SRA	NA	NA	NA	NA	NA	NA	NA	NA	NA	NA	NA	NA	NA
S9835	ERS2630738	Gallinarum	Pullorum	92	Eastern China	Jiangsu	1998	chicken	SRA	NA	NA	NA	NA	NA	NA	NA	NA	NA	NA	NA	NA	NA
SAL00715	SRR19892432	Gallinarum	Pullorum	2151	Eastern China	Jiangsu	2014	chicken	laboratory	S	S	R	S	S	S	R	R	R	R	S	S	4
SAL02647	SRR19892346	Gallinarum	Pullorum	2151	Central China	Hubei	2017	chicken	laboratory	S	S	S	S	R	R	R	R	R	S	S	S	4
SAL02648	SRR19892345	Gallinarum	Pullorum	2151	Southern China	Guangxi	2018	chicken	laboratory	S	S	R	R	R	R	R	R	R	S	S	S	5
SAL02649	SRR19892344	Gallinarum	Pullorum	2151	Southern China	Guangxi	2018	chicken	laboratory	S	S	R	S	R	R	R	R	R	S	S	S	5
SAL02650	SRR19892342	Gallinarum	Pullorum	2151	Southern China	Guangxi	2018	chicken	laboratory	S	S	R	S	R	R	R	R	R	S	S	S	5
SAL02667	SRR19892293	Gallinarum	Pullorum	2151	Eastern China	Shanghai	2011	chicken	laboratory	S	S	R	S	R	R	R	R	R	S	S	S	5
SAL02668	SRR19892292	Gallinarum	Pullorum	2151	Eastern China	Shanghai	2011	chicken	laboratory	S	S	R	S	R	R	R	R	R	S	S	S	5
SAL02669	SRR19892291	Gallinarum	Pullorum	2151	Eastern China	Shanghai	2011	chicken	laboratory	S	S	R	S	R	R	R	R	R	S	S	S	5
SAL02670	SRR19892290	Gallinarum	Pullorum	2151	Eastern China	Shanghai	2011	chicken	laboratory	S	S	R	S	R	R	R	R	R	S	S	S	5
SAL02671	SRR19892288	Gallinarum	Pullorum	2151	Eastern China	Shanghai	2011	chicken	laboratory	S	S	R	S	R	R	R	R	R	S	S	S	5
SAL02672	SRR19892287	Gallinarum	Pullorum	2151	Eastern China	Shanghai	2011	chicken	laboratory	S	S	R	S	R	R	R	R	R	S	S	S	5
SAL02673	SRR19892286	Gallinarum	Pullorum	2151	Eastern China	Shanghai	2011	chicken	laboratory	S	S	R	S	R	R	R	R	R	S	S	S	5
SAL03286	SRR19892406	Gallinarum	Pullorum	2151	Central China	Henan	2015	chicken embryo	laboratory	S	S	R	S	S	R	R	R	R	S	S	S	4
SAL03290	SRR19892402	Gallinarum	Pullorum	2151	Central China	Henan	2015	chicken embryo	laboratory	S	S	R	S	S	R	R	R	R	R	S	S	5
SAL03291	SRR19892401	Gallinarum	Pullorum	2151	Central China	Henan	2015	chicken embryo	laboratory	S	S	R	S	S	R	R	R	R	S	S	S	4
SAL03303	SRR19892469	Gallinarum	Pullorum	2151	Central China	Henan	2015	chicken embryo	laboratory	S	S	R	S	S	R	R	R	R	S	S	S	4
SAL03306	SRR19892465	Gallinarum	Pullorum	2151	Central China	Henan	2015	chicken embryo	laboratory	S	S	R	S	S	R	R	R	R	S	S	S	4
SAL03307	SRR19892464	Gallinarum	Pullorum	2151	Central China	Henan	2015	chicken embryo	laboratory	S	S	R	S	S	R	R	R	R	S	S	S	4
SAL03308	SRR19892463	Gallinarum	Pullorum	2151	Central China	Henan	2015	chicken embryo	laboratory	S	S	R	S	S	R	R	R	R	S	S	S	4
SAL03402	SRR19892373	Gallinarum	Pullorum	2151	Northwestern China	Gansu	2014	Chicken	laboratory	S	S	R	S	R	R	R	R	R	S	S	S	5
SAL03436	SRR19892305	Gallinarum	Pullorum	2151	Eastern China	Anhui	2012	chicken	laboratory	S	S	R	S	R	R	R	R	R	S	S	S	5
SAL03437	SRR19892304	Gallinarum	Pullorum	2151	Eastern China	Anhui	2012	chicken	laboratory	S	S	R	S	R	R	R	R	R	S	S	S	5
SAL03439	SRR19892302	Gallinarum	Pullorum	2151	Eastern China	Anhui	2012	chicken	laboratory	S	S	R	S	R	R	R	R	R	R	S	S	6
SAL04025	SRR19892269	Gallinarum	Pullorum	2151	Northeastern China	Heilongjiang	2017	chicken	laboratory	S	S	R	S	S	R	R	R	R	S	S	S	4
SAL04026	SRR19892268	Gallinarum	Pullorum	2151	Northeastern China	Heilongjiang	2017	chicken	laboratory	S	S	R	S	S	R	R	R	R	S	S	S	4
SAL04028	SRR19892265	Gallinarum	Pullorum	2151	Northeastern China	Heilongjiang	2017	chicken	laboratory	S	S	R	S	S	R	R	R	R	S	S	S	4
SAL04029	SRR19892264	Gallinarum	Pullorum	2151	Northeastern China	Heilongjiang	2017	chicken	laboratory	S	S	R	S	S	R	R	R	R	R	S	S	5
SAL04090	SRR19892254	Gallinarum	Pullorum	2151	Northwestern China	Xinjiang	2019	chicken	laboratory	NA	NA	NA	NA	NA	NA	NA	NA	NA	NA	NA	NA	NA
SAL04091	SRR19892253	Gallinarum	Pullorum	2151	Northwestern China	Xinjiang	2019	chicken	laboratory	NA	NA	NA	NA	NA	NA	NA	NA	NA	NA	NA	NA	NA
SAL04094	SRR19892250	Gallinarum	Pullorum	2151	Northwestern China	Xinjiang	2019	chicken	laboratory	NA	NA	NA	NA	NA	NA	NA	NA	NA	NA	NA	NA	NA
SAL04095	SRR19892249	Gallinarum	Pullorum	2151	Northwestern China	Xinjiang	2019	chicken	laboratory	NA	NA	NA	NA	NA	NA	NA	NA	NA	NA	NA	NA	NA
6206	SAL_PA7692AA	Gallinarum	Pullorum	2151	Eastern China	Jiangsu	1962	chicken	Enterobase	NA	NA	NA	NA	NA	NA	NA	NA	NA	NA	NA	NA	NA
6710	SAL_PA7687AA	Gallinarum	Pullorum	2151	Eastern China	Jiangsu	1967	chicken	Enterobase	NA	NA	NA	NA	NA	NA	NA	NA	NA	NA	NA	NA	NA
S08044	SAL_PA7710AA	Gallinarum	Pullorum	2151	Eastern China	Jiangsu	2008	chicken	Enterobase	NA	NA	NA	NA	NA	NA	NA	NA	NA	NA	NA	NA	NA
S97297	SAL_PA7742AA	Gallinarum	Pullorum	2151	Eastern China	Jiangsu	1982	chicken	Enterobase	NA	NA	NA	NA	NA	NA	NA	NA	NA	NA	NA	NA	NA
SAL00722	SRR19892256	Gallinarum	Pullorum	3717	Eastern China	Jiangsu	2015	chicken	laboratory	R	S	R	S	S	R	S	R	R	S	S	S	3
SAL00726	SRR19892239	Gallinarum	Pullorum	3717	Eastern China	Jiangsu	2015	rabbit	laboratory	S	S	R	S	S	S	S	R	R	S	S	S	2
SAL00728	SRR19892238	Gallinarum	Pullorum	3717	Eastern China	Jiangsu	2015	chicken	laboratory	S	S	R	S	S	S	S	R	R	S	S	S	2
SAL00729	SRR19892367	Gallinarum	Pullorum	3717	Eastern China	Anhui	2015	chicken	laboratory	S	S	R	S	S	S	S	R	R	S	S	S	2
SAL00730	SRR19892366	Gallinarum	Pullorum	3717	Eastern China	Anhui	2015	chicken	laboratory	S	S	R	S	S	S	S	R	R	S	S	S	2
SAL00731	SRR19892364	Gallinarum	Pullorum	3717	Eastern China	Jiangsu	2015	chicken	laboratory	S	S	R	S	S	S	S	R	R	S	S	S	2
SAL00732	SRR19892363	Gallinarum	Pullorum	3717	Eastern China	Jiangsu	2015	chicken	laboratory	S	S	R	S	S	S	S	R	R	S	S	S	2
SAL00733	SRR19892362	Gallinarum	Pullorum	3717	Eastern China	Jiangsu	2015	chicken	laboratory	S	S	R	S	S	S	S	R	R	S	S	S	2
SAL02666	SRR19892294	Gallinarum	Pullorum	3717	Eastern China	Shanghai	2011	duck	laboratory	S	S	R	S	R	R	R	R	R	S	S	S	5
SAL03496	SRR19892427	Gallinarum	Pullorum	3717	Northern China	Shanxi	2019	chicken	laboratory	S	S	S	R	R	S	S	R	R	S	S	S	2
SAL03497	SRR19892426	Gallinarum	Pullorum	3717	Eastern China	Shandong	2019	chicken	laboratory	S	S	S	R	R	S	S	R	R	S	S	S	2
SAL03506	SRR19892425	Gallinarum	Pullorum	3717	Northern China	Shanxi	2019	chicken	laboratory	S	S	R	R	R	S	S	R	R	R	S	S	4
SAL03507	SRR19892424	Gallinarum	Pullorum	3717	Eastern China	Shandong	2019	chicken	laboratory	S	S	S	R	R	S	S	R	R	R	S	S	3
1320	SAL_PA7704AA	Gallinarum	Pullorum	3717	Eastern China	Jiangsu	2013	chicken	Enterobase	NA	NA	NA	NA	NA	NA	NA	NA	NA	NA	NA	NA	NA
7102	SAL_PA7756AA	Gallinarum	Pullorum	3722	Eastern China	Jiangsu	1971	chicken	Enterobase	NA	NA	NA	NA	NA	NA	NA	NA	NA	NA	NA	NA	NA
6802	SAL_PA7721AA	Gallinarum	Pullorum	3722	Eastern China	Jiangsu	1968	chicken	Enterobase	NA	NA	NA	NA	NA	NA	NA	NA	NA	NA	NA	NA	NA
S97212	SAL_PA7717AA	Gallinarum	Pullorum	3721	Eastern China	Jiangsu	1973	chicken	Enterobase	NA	NA	NA	NA	NA	NA	NA	NA	NA	NA	NA	NA	NA
S9847	ERS2630739	Gallinarum	Pullorum	3723	Eastern China	Jiangsu	1998	chicken	SRA	NA	NA	NA	NA	NA	NA	NA	NA	NA	NA	NA	NA	NA
SAL03337	SRR19892387	Gallinarum	Pullorum	New1	Central China	Henan	2015	chicken embryo	laboratory	S	S	R	S	S	S	S	R	R	R	S	S	3
S06004	SAL_KA3505AA	Gallinarum	Pullorum	New4	Eastern China	Jiangsu	2006	chicken	Enterobase	NA	NA	NA	NA	NA	NA	NA	NA	NA	NA	NA	NA	NA

## Sheet: Table S2
Information on isolates for phylogenetic tree construction
ARG/Plasmid: 0, absent; 1, present
ID		Typing				Metadata							ARG														Plasmid														MIC (mg/L)
Sequence marker	Strain name	Serovar	Biovar	ST	Lineage	Continent	Country	Region	Province	Year	Sample source	Data source	Aminoglycoside					β-Lactam				Trimethoprim	fosfomycin	Sulphonamide		Tetracycline	Col(MG828)_1	Col156_1	Col440I_1	ColE10_1	ColRNAI_1	ColpVC_1	IncA/C2_1	IncFIB(S)_1	IncFII(S)_1	IncI1_1_Alpha	IncN_1	IncQ1_1	IncX1_1	IncX2_1	Aminoglycosides			Cephems		Penicillins	β-lactam combinations	Quinolones
													aac(6')-Iaa_1	aadA5_1	aph(3'')-Ib_5	aph(3')-IIa_2	aph(6)-Id_1	blaTEM-106_1	blaTEM-116_1	blaTEM-1B_1	blaTEM-1C_1	dfrA17_1	fosA3_1	sul1_5	sul2_2	tet(A)_6															GEN	KAN	STR	FOX	CRO	AMP	AMC	CIP	NAL
Outgroup	P125109	Enteritidis	Enteritidis	11	SE	Europe	UK	NA	NA	1988	Human	Public database	NA	NA	NA	NA	NA	NA	NA	NA	NA	NA	NA	NA	NA	NA	NA	NA	NA	NA	NA	NA	NA	NA	NA	NA	NA	NA	NA	NA	NA	NA	NA	NA	NA	NA	NA	NA	NA
01-00493-2	01-00493-2	Enteritidis	Enteritidis	168	SE	Europe	Germany	NA	NA	2001	Reptile	Public database	NA	NA	NA	NA	NA	NA	NA	NA	NA	NA	NA	NA	NA	NA	NA	NA	NA	NA	NA	NA	NA	NA	NA	NA	NA	NA	NA	NA	NA	NA	NA	NA	NA	NA	NA	NA	NA
SARB18	SARB18	Enteritidis	Enteritidis	11	SE	North America	USA	NA	NA	1988	NA	Public database	NA	NA	NA	NA	NA	NA	NA	NA	NA	NA	NA	NA	NA	NA	NA	NA	NA	NA	NA	NA	NA	NA	NA	NA	NA	NA	NA	NA	NA	NA	NA	NA	NA	NA	NA	NA	NA
118 2012K	118_2012K	Enteritidis	Enteritidis	366	SE	North America	USA	NA	NA	2012	Human	Public database	NA	NA	NA	NA	NA	NA	NA	NA	NA	NA	NA	NA	NA	NA	NA	NA	NA	NA	NA	NA	NA	NA	NA	NA	NA	NA	NA	NA	NA	NA	NA	NA	NA	NA	NA	NA	NA
105 2011K	105_2011K	Enteritidis	Enteritidis	366	SE	North America	USA	NA	NA	2011	Human	Public database	NA	NA	NA	NA	NA	NA	NA	NA	NA	NA	NA	NA	NA	NA	NA	NA	NA	NA	NA	NA	NA	NA	NA	NA	NA	NA	NA	NA	NA	NA	NA	NA	NA	NA	NA	NA	NA
GCA 000801935.1	VTCCBAA614	Gallinarum	Gallinarum	78	bvSG	Asia	India	Hisar, Haryana	Haryana	2012	Chicken	Public database	1	0	0	0	0	0	0	0	0	0	0	0	0	0	0	0	1	0	0	0	0	0	1	0	0	0	0	0	NA	NA	NA	NA	NA	NA	NA	NA	NA
MY0187	MY0187	Gallinarum	Gallinarum	78	bvSG	Asia	China	Eastern China	Jiangsu	1991	Chicken	Lab	1	0	0	0	0	0	0	0	0	0	0	0	0	0	0	0	1	0	1	1	0	0	0	0	0	0	0	0	0.5	2	32	2	0.25	0.25	0.5	0.03125	16
SAL JA0795AA	91-29327	Gallinarum	Gallinarum	New3	bvSG	North America	USA	NA	NA	1991	NA	Public database	1	0	0	0	0	0	0	0	0	0	0	0	0	0	0	0	0	0	0	0	0	0	0	0	0	0	0	0	NA	NA	NA	NA	NA	NA	NA	NA	NA
ERS003159	1026	Gallinarum	Gallinarum	78	bvSG	foreign	foreign	NA	NA	2010	NA	Public database	1	0	0	0	0	0	0	0	0	0	0	0	0	0	0	0	1	0	0	0	0	0	1	0	0	0	0	0	NA	NA	NA	NA	NA	NA	NA	NA	NA
ERS003157	8338/1	Gallinarum	Gallinarum	78	bvSG	Europe	Denmark	NA	NA	1993	Chicken	Public database	1	0	0	0	0	0	0	0	0	0	0	0	0	0	0	0	1	0	0	0	0	0	1	0	0	0	0	0	NA	NA	NA	NA	NA	NA	NA	NA	NA
SAL XA0354AA	ATCC 9184	Gallinarum	Gallinarum	78	bvSG	North America	USA	NA	NA	2012	NA	Public database	1	0	0	0	0	0	0	0	0	0	0	0	0	0	0	0	0	0	0	0	0	0	0	0	0	0	0	0	NA	NA	NA	NA	NA	NA	NA	NA	NA
SAL EA2453AA	SARB21	Gallinarum	Gallinarum	78	bvSG	North America	USA	NA	NA	1972	Human	Public database	1	0	0	0	0	0	0	0	0	0	0	0	0	0	0	0	0	0	0	0	0	0	0	0	0	0	0	0	NA	NA	NA	NA	NA	NA	NA	NA	NA
SRS4767865	RKS2962	Gallinarum	Gallinarum	78	bvSG	North America	USA	NA	State of Connecticut	1972	Human	Public database	1	0	0	0	0	0	0	0	0	0	0	0	0	0	0	0	0	0	0	0	0	0	0	0	0	0	0	0	NA	NA	NA	NA	NA	NA	NA	NA	NA
SAL LA6164AA	CDC 4801/72	Gallinarum	Gallinarum	78	bvSG	North America	USA	NA	Connecticut	1972	Human	Public database	1	0	0	0	0	0	0	0	0	0	0	0	0	0	0	0	0	0	0	0	0	0	0	0	0	0	0	0	NA	NA	NA	NA	NA	NA	NA	NA	NA
SAL FB6660AA	NA	Gallinarum	Gallinarum	78	bvSG	South America	Brazil	NA	NA	2015	Chicken	Public database	1	0	0	0	0	0	0	0	0	0	0	0	0	0	0	0	0	0	0	0	0	0	0	0	0	0	0	0	NA	NA	NA	NA	NA	NA	NA	NA	NA
SAL FA6373AA	M577	Gallinarum	Gallinarum	78	bvSG	foreign	foreign	NA	NA	1938	NA	Public database	1	0	0	0	0	0	0	0	0	0	0	0	0	0	0	0	0	0	0	0	0	0	0	0	0	0	0	0	NA	NA	NA	NA	NA	NA	NA	NA	NA
SAL EA5184AA	NA	Gallinarum	Gallinarum	78	bvSG	foreign	foreign	NA	NA	1940	NA	Public database	1	0	0	0	0	0	0	0	0	0	0	0	0	0	0	0	0	0	0	0	0	0	0	0	0	0	0	0	NA	NA	NA	NA	NA	NA	NA	NA	NA
SAL EA4801AA	11-10170	Gallinarum	Gallinarum	78	bvSG	North America	Belize	NA	NA	2011	Chicken	Public database	1	0	0	0	0	0	0	0	0	0	0	0	0	0	0	0	1	0	0	0	0	0	1	0	0	0	0	0	NA	NA	NA	NA	NA	NA	NA	NA	NA
SAL NB7200AA	NA	Gallinarum	Gallinarum	78	bvSG	North America	Mexico	NA	NA	2013	Mammal	Public database	1	0	0	0	0	0	0	0	0	0	0	0	0	0	0	0	1	0	0	0	0	0	1	0	0	0	0	0	NA	NA	NA	NA	NA	NA	NA	NA	NA
GCA 014840155.1	CENASA-MX-541081	Gallinarum	Gallinarum	78	bvSG	North America	Mexico	NA	NA	2020	Chicken	Public database	1	0	1	0	1	0	0	0	1	0	0	0	1	1	0	0	1	0	0	0	1	0	1	0	0	0	0	0	NA	NA	NA	NA	NA	NA	NA	NA	NA
GCA 000192125.1	SG9	Gallinarum	Gallinarum	78	bvSG	Europe	UK	NA	NA	1995	Chicken	Public database	1	0	0	0	0	0	0	0	0	0	0	0	0	0	0	0	0	0	0	0	0	0	1	0	0	0	0	0	NA	NA	NA	NA	NA	NA	NA	NA	NA
MY0329	MY0329	Gallinarum	Gallinarum	78	bvSG	Europe	UK	NA	NA	1953	NA	Lab	1	0	0	0	0	0	0	0	0	0	0	0	0	0	0	0	1	0	0	0	0	0	1	0	0	0	0	0	0.25	2	64	16	4	8	2	0.03125	32
WS0751 S68.fastq	9S	Gallinarum	Gallinarum	78	bvSG	Europe	UK	NA	NA	1950s	Poultry	Lab	1	0	0	0	0	0	0	0	0	0	0	0	0	0	0	0	0	0	0	0	0	0	1	0	0	0	0	0	NA	NA	NA	NA	NA	NA	NA	NA	NA
SAL03393	SAL03393	Gallinarum	Gallinarum	78	bvSG	Asia	China	Southern China	Guangxi	1973	Chicken	Lab	1	0	0	0	0	0	0	0	0	0	0	0	0	0	0	0	1	0	0	1	0	0	1	0	0	0	0	0	0.5	1	32	8	1	4	1	0.25	4
WS0745 S161.fastq	74K	Gallinarum	Gallinarum	78	bvSG	foreign	foreign	NA	NA	<1925	poultry	Lab	1	0	0	0	0	0	0	0	0	0	0	0	0	0	0	0	1	0	0	0	0	0	1	0	0	0	0	0	NA	NA	NA	NA	NA	NA	NA	NA	NA
SAL LC7433AA	NA	Gallinarum	Gallinarum	78	bvSG	Africa	Nigeria	NA	Plateau	2018	NA	Public database	1	0	0	0	0	0	0	0	0	0	0	0	0	0	0	0	1	0	0	0	0	0	1	0	0	0	0	0	NA	NA	NA	NA	NA	NA	NA	NA	NA
SAL NB4530AA	NA	Gallinarum	Gallinarum	78	bvSG	Africa	Nigeria	NA	Kaduna	2018	Chicken	Public database	1	0	0	0	0	0	0	0	0	0	0	0	0	0	0	0	1	0	0	0	0	0	1	0	0	0	0	0	NA	NA	NA	NA	NA	NA	NA	NA	NA
SAL NB5293AA	NA	Gallinarum	Gallinarum	78	bvSG	Africa	Nigeria	NA	Kaduna	2018	Chicken	Public database	1	0	0	0	0	0	0	0	0	0	0	0	0	0	0	0	1	0	0	0	0	0	1	0	0	0	0	0	NA	NA	NA	NA	NA	NA	NA	NA	NA
SAL NB4528AA	NA	Gallinarum	Gallinarum	78	bvSG	Africa	Nigeria	NA	Kaduna	2018	Chicken	Public database	1	0	0	0	0	0	0	0	0	0	0	0	0	0	0	0	1	0	0	0	0	0	1	0	0	0	0	0	NA	NA	NA	NA	NA	NA	NA	NA	NA
SAL NB5202AA	NA	Gallinarum	Gallinarum	78	bvSG	Africa	Nigeria	NA	Kaduna	2018	Chicken	Public database	1	0	0	0	0	0	0	0	0	0	0	0	0	0	0	0	1	0	0	0	0	0	1	0	0	0	0	0	NA	NA	NA	NA	NA	NA	NA	NA	NA
SAL NB5236AA	NA	Gallinarum	Gallinarum	78	bvSG	Africa	Nigeria	NA	Kaduna	2018	Chicken	Public database	1	0	0	0	0	0	0	0	0	0	0	0	0	0	0	0	1	0	0	0	0	0	1	0	0	0	0	0	NA	NA	NA	NA	NA	NA	NA	NA	NA
SAL NB4533AA	NA	Gallinarum	Gallinarum	78	bvSG	Africa	Nigeria	NA	Kaduna	2018	Chicken	Public database	1	0	0	0	0	0	0	0	0	0	0	0	0	0	0	0	1	0	0	0	0	0	1	0	0	0	0	0	NA	NA	NA	NA	NA	NA	NA	NA	NA
SAL EA2452AA	LH_M139	Gallinarum	Gallinarum	78	bvSG	Europe	Germany	NA	NA	2001	NA	Public database	1	0	0	0	0	0	0	0	0	0	0	0	0	0	0	0	1	0	0	0	0	0	1	0	0	0	0	0	NA	NA	NA	NA	NA	NA	NA	NA	NA
SAL WB8296AA	NA	Gallinarum	Gallinarum	78	bvSG	Europe	Germany	NA	NA	2001	NA	Public database	1	0	0	0	0	0	0	0	0	0	0	0	0	0	0	0	1	0	0	0	0	0	1	0	0	0	0	0	NA	NA	NA	NA	NA	NA	NA	NA	NA
SAL FB6633AA	NA	Gallinarum	Gallinarum	78	bvSG	South America	Brazil	NA	NA	2015	Chicken	Public database	1	0	0	0	0	0	0	0	0	0	0	0	0	0	0	0	1	0	0	0	0	0	1	0	0	0	0	0	NA	NA	NA	NA	NA	NA	NA	NA	NA
SAL FB6628AA	NA	Gallinarum	Gallinarum	78	bvSG	South America	Brazil	NA	NA	2014	Chicken	Public database	1	0	0	0	0	0	0	1	0	0	0	0	0	0	0	0	1	0	0	0	0	0	1	0	0	0	0	1	NA	NA	NA	NA	NA	NA	NA	NA	NA
SAL DB0808AA	NA	Gallinarum	Gallinarum	78	bvSG	South America	Brazil	NA	NA	2017	Chicken	Public database	1	0	0	0	0	0	0	0	0	0	0	0	0	0	0	0	1	0	0	0	0	0	1	0	0	0	0	0	NA	NA	NA	NA	NA	NA	NA	NA	NA
SAL FB6686AA	NA	Gallinarum	Gallinarum	78	bvSG	South America	Brazil	NA	NA	2017	Chicken	Public database	1	0	0	0	0	0	0	0	0	0	0	0	0	0	0	0	1	0	0	0	0	0	1	0	0	0	0	0	NA	NA	NA	NA	NA	NA	NA	NA	NA
SAL FB6682AA	NA	Gallinarum	Gallinarum	78	bvSG	South America	Brazil	NA	NA	2017	Chicken	Public database	1	0	0	0	0	0	0	0	0	0	0	0	0	0	0	0	1	0	0	0	0	0	1	0	0	0	0	0	NA	NA	NA	NA	NA	NA	NA	NA	NA
SAL FB6655AA	NA	Gallinarum	Gallinarum	78	bvSG	South America	Brazil	NA	NA	2014	Chicken	Public database	1	0	0	0	0	0	0	0	0	0	0	0	0	0	0	0	0	0	0	0	0	0	0	0	0	0	0	0	NA	NA	NA	NA	NA	NA	NA	NA	NA
GCA 001484835.1	BR_RS12	Gallinarum	Gallinarum	78	bvSG	South America	Brazil	NA	Rio Grande do Sul State	2014	Chicken	Public database	1	0	0	0	0	0	0	0	0	0	0	0	0	0	0	0	1	0	0	0	0	0	1	0	0	0	0	0	NA	NA	NA	NA	NA	NA	NA	NA	NA
SAL JB5020AA	NA	Gallinarum	Gallinarum	78	bvSG	South America	Brazil	NA	NA	2014	Chicken	Public database	1	0	0	0	0	0	0	0	0	0	0	0	0	0	0	0	0	0	0	0	0	0	1	0	0	0	0	0	NA	NA	NA	NA	NA	NA	NA	NA	NA
SAL JB0866AA	NA	Gallinarum	Gallinarum	78	bvSG	South America	Brazil	NA	NA	2018	Chicken	Public database	1	0	0	0	0	1	0	0	0	0	1	0	0	0	0	0	1	0	0	0	0	0	1	0	1	0	0	0	NA	NA	NA	NA	NA	NA	NA	NA	NA
SAL JB0851AA	NA	Gallinarum	Gallinarum	78	bvSG	South America	Brazil	NA	NA	2017	Other avian	Public database	1	0	0	0	0	1	0	0	0	0	1	0	0	0	0	0	1	1	0	0	0	0	1	0	1	0	0	0	NA	NA	NA	NA	NA	NA	NA	NA	NA
SAL JB0848AA	NA	Gallinarum	Gallinarum	78	bvSG	South America	Brazil	NA	NA	2018	Chicken	Public database	1	0	0	0	0	1	0	0	0	0	1	0	0	0	0	0	1	0	0	0	0	0	1	0	1	0	0	0	NA	NA	NA	NA	NA	NA	NA	NA	NA
GCA 004120875.1	GDX7	Gallinarum	Gallinarum	78	bvSG	South America	Colombia	NA	NA	2017	Chicken	Public database	1	0	0	0	0	0	0	0	0	0	0	0	0	0	0	0	1	0	1	0	0	0	1	0	0	0	0	0	NA	NA	NA	NA	NA	NA	NA	NA	NA
GCA 004120895.1	GDX58	Gallinarum	Gallinarum	78	bvSG	South America	Colombia	NA	NA	2017	Chicken	Public database	1	0	0	0	0	0	0	0	0	0	0	0	0	0	1	0	1	0	0	0	0	0	1	0	0	0	0	0	NA	NA	NA	NA	NA	NA	NA	NA	NA
GCA 004120935.1	Buga	Gallinarum	Gallinarum	78	bvSG	South America	Colombia	NA	NA	2017	Chicken	Public database	1	0	0	0	0	0	0	0	0	0	0	0	0	0	0	0	1	0	0	0	0	0	1	0	0	0	0	0	NA	NA	NA	NA	NA	NA	NA	NA	NA
GCA 004120865.1	FTA303	Gallinarum	Gallinarum	78	bvSG	South America	Colombia	NA	NA	2017	Chicken	Public database	1	0	0	0	0	0	0	0	0	0	0	0	0	0	0	0	1	0	0	0	0	0	1	0	0	0	0	0	NA	NA	NA	NA	NA	NA	NA	NA	NA
MY0330	MY0330	Gallinarum	Gallinarum	78	bvSG	Europe	UK	NA	NA	1967	NA	Lab	1	0	0	0	0	0	0	0	0	0	0	0	0	0	0	0	0	0	0	0	0	0	1	0	0	0	0	0	0.5	2	32	16	8	8	2	0.5	8
SAL ZA6276AA	NA	Gallinarum	Gallinarum	331	bvSG	Europe	UK	NA	NA	2016	NA	Public database	1	0	0	0	0	0	0	0	0	0	0	0	0	0	0	0	1	0	0	0	0	0	1	0	0	0	0	0	NA	NA	NA	NA	NA	NA	NA	NA	NA
MY0331	MY0331	Gallinarum	Gallinarum	331	bvSG	South America	Brazil	NA	NA	1991	Chicken	Lab	1	0	0	0	0	0	0	0	0	0	0	0	0	0	0	0	0	0	0	0	0	0	0	0	0	0	0	0	0.5	2	32	8	1	2	2	1	512
MY0328	MY0328	Gallinarum	Gallinarum	78	bvSG	North America	USA	NA	NA	1920	NA	Lab	1	0	0	0	0	0	0	0	0	0	0	0	0	0	0	0	0	0	0	0	0	0	0	0	0	0	0	0	0.5	4	128	4	0.0625	1	1	0.015625	8
GCA 001448635.1	ST572	Gallinarum	Gallinarum	78	bvSG	Europe	UK	NA	NA	2009	NA	Public database	1	0	0	0	0	0	0	0	0	0	0	0	0	0	0	0	0	0	0	0	0	0	0	0	0	0	0	0	NA	NA	NA	NA	NA	NA	NA	NA	NA
WS752 S17.fastq	Ulbrich 2634	Gallinarum	Duisburg	762	bvSD	foreign	foreign	NA	NA	< 1968	poultry	Lab	1	0	0	0	0	0	0	0	0	0	0	0	0	0	0	0	0	0	0	0	0	0	1	0	0	0	0	0	NA	NA	NA	NA	NA	NA	NA	NA	NA
WS748 S14.fastq	229K	Gallinarum	Duisburg	762	bvSD	foreign	foreign	NA	NA	< 1948	poultry	Lab	1	0	0	0	0	0	0	0	0	0	0	0	0	0	0	0	0	0	0	0	0	0	1	0	0	0	0	0	NA	NA	NA	NA	NA	NA	NA	NA	NA
SAL PA7699AA	S08029	Gallinarum	Pullorum	92	L1	Asia	China	Central China	Henan	2008	Chicken	Public database	1	0	0	0	0	0	0	0	0	0	0	0	0	0	0	0	1	0	1	0	0	0	1	0	0	0	0	0	NA	NA	NA	NA	NA	NA	NA	NA	NA
SAL03395	SAL03395	Gallinarum	Pullorum	92	L1	Asia	China	Southern China	Guangxi	2011	Chicken	Lab	1	0	0	0	0	0	0	0	0	0	0	0	0	0	0	0	1	0	1	1	0	0	1	0	0	0	0	0	0.125	1	16	8	0.0625	1	1	0.5	32
6801 combined.fastq	6801_combined	Gallinarum	Pullorum	92	L1	Asia	China	Eastern China	Jiangsu	1985	Chicken	Lab	1	0	0	0	0	0	0	0	0	0	0	0	0	0	0	0	0	0	0	0	0	0	1	0	0	0	0	0	NA	NA	NA	NA	NA	NA	NA	NA	NA
7808 combined.fastq	7808_combined	Gallinarum	Pullorum	92	L1	Asia	China	Eastern China	Jiangsu	1985	Chicken	Lab	1	0	0	0	0	0	0	0	0	0	0	0	0	0	0	0	0	0	0	0	0	0	1	0	0	0	0	0	NA	NA	NA	NA	NA	NA	NA	NA	NA
7904 combined.fastq	7904_combined	Gallinarum	Pullorum	92	L1	Asia	China	Eastern China	Jiangsu	1985	Chicken	Lab	1	0	0	0	0	0	0	0	0	0	0	0	0	0	0	0	0	0	0	0	0	0	1	0	0	0	0	0	NA	NA	NA	NA	NA	NA	NA	NA	NA
7310 combined.fastq	7310_combined	Gallinarum	Pullorum	92	L1	Asia	China	Eastern China	Jiangsu	1985	Chicken	Lab	1	0	0	0	0	0	0	0	0	0	0	0	0	0	0	0	0	0	0	0	0	0	1	0	0	0	0	0	NA	NA	NA	NA	NA	NA	NA	NA	NA
SAL PA7740AA	6801	Gallinarum	Pullorum	92	L1	Asia	China	Eastern China	Jiangsu	1968	Chicken	Public database	1	0	0	0	0	0	0	0	0	0	0	0	0	0	0	0	0	0	0	0	0	0	1	0	0	0	0	0	NA	NA	NA	NA	NA	NA	NA	NA	NA
SAL03394	SAL03394	Gallinarum	Pullorum	92	L1	Asia	China	Southern China	Guangxi	1995	Chicken	Lab	1	0	0	0	0	0	0	0	0	0	0	0	0	0	0	0	1	0	1	0	0	0	1	0	0	0	0	0	0.5	2	64	8	0.0625	1	1	0.25	2
MY0186	MY0186	Gallinarum	Pullorum	92	L1	Asia	China	Eastern China	Jiangsu	1985	Chicken	Lab	1	0	0	0	0	0	0	0	0	0	0	0	0	0	0	0	1	0	1	1	0	0	1	0	0	0	0	0	1	4	64	2	0.25	0.5	0.5	0.03125	8
ERS2630790	S97222	Gallinarum	Pullorum	92	L1	Asia	China	Eastern China	Jiangsu	1973	Chicken	Public database	1	0	0	0	0	0	0	0	0	0	0	0	0	0	0	0	1	0	1	0	0	0	1	0	0	0	0	0	NA	NA	NA	NA	NA	NA	NA	NA	NA
GCA 000486745.1	ATCC 19945	Gallinarum	Pullorum	92	L2a	North America	Canada	NA	NA	2012	NA	Public database	1	0	0	0	0	0	0	0	0	0	0	0	0	0	0	0	0	0	0	1	0	0	1	0	0	0	0	0	NA	NA	NA	NA	NA	NA	NA	NA	NA
SAL IB1374AA	NA	Gallinarum	Pullorum	92	L2a	Europe	UK	NA	NA	2018	NA	Public database	1	0	0	0	0	0	0	0	0	0	0	0	0	0	0	0	0	0	0	1	0	0	1	0	0	0	0	0	NA	NA	NA	NA	NA	NA	NA	NA	NA
SAL EA5139AA	NA	Gallinarum	Pullorum	92	L2a	foreign	foreign	NA	NA	1938	NA	Public database	1	0	0	0	0	0	0	0	0	0	0	0	0	0	0	1	0	0	0	1	0	0	1	0	0	0	0	0	NA	NA	NA	NA	NA	NA	NA	NA	NA
SAL KA3410AA	RKS5078	Gallinarum	Pullorum	92	L2a	Europe	UK	NA	NA	1994	NA	Public database	1	0	0	0	0	0	0	0	0	0	0	0	0	0	0	0	0	0	0	0	0	0	0	0	0	0	0	0	NA	NA	NA	NA	NA	NA	NA	NA	NA
MY0332	MY0332	Gallinarum	Pullorum	92	L2a	Europe	Denmark	NA	NA	1939	NA	Lab	1	0	0	0	0	0	0	0	0	0	0	0	0	0	0	0	0	0	1	1	0	0	1	0	0	0	0	0	0.5	2	64	8	0.0625	2	1	0.015625	8
SAL HB1901AA	NA	Gallinarum	Pullorum	92	L2a	Europe	UK	NA	NA	2018	NA	Public database	1	0	0	0	0	0	0	0	0	0	0	0	0	0	0	0	0	0	0	0	0	0	1	0	0	0	0	0	NA	NA	NA	NA	NA	NA	NA	NA	NA
SAL FA6266AA	NCTC20154	Gallinarum	Pullorum	92	L2a	foreign	foreign	NA	NA	1938	NA	Public database	1	0	0	0	0	0	0	0	0	0	0	0	0	0	0	0	0	0	0	0	0	0	1	0	0	0	0	0	NA	NA	NA	NA	NA	NA	NA	NA	NA
SAL FB6666AA	NA	Gallinarum	Pullorum	92	L2a	South America	Brazil	NA	NA	2017	Chicken	Public database	1	0	0	0	0	0	0	0	0	0	0	0	0	0	0	0	1	0	1	1	0	0	1	0	0	0	0	0	NA	NA	NA	NA	NA	NA	NA	NA	NA
GCA 000484295.1	ATCC 13036	Gallinarum	Pullorum	92	L2a	foreign	foreign	NA	NA	1990	Chicken	Public database	1	0	0	0	0	0	0	0	0	0	0	0	0	0	0	0	1	0	1	1	0	0	1	0	0	0	0	0	NA	NA	NA	NA	NA	NA	NA	NA	NA
SAL EA5204AA	NCTC20046	Gallinarum	Pullorum	92	L2a	foreign	foreign	NA	NA	1938	NA	Public database	1	0	0	0	0	0	0	0	0	0	0	0	0	0	0	0	0	0	0	1	0	0	1	0	0	0	0	0	NA	NA	NA	NA	NA	NA	NA	NA	NA
SAL EA4800AA	99-04871	Gallinarum	Pullorum	92	L2a	foreign	foreign	NA	NA	1999	NA	Public database	1	0	0	0	0	0	0	0	0	0	0	0	0	0	0	0	1	0	0	1	0	0	1	0	0	0	0	0	NA	NA	NA	NA	NA	NA	NA	NA	NA
SAL LA6324AA	NA	Gallinarum	Pullorum	92	L2a	North America	USA	NA	Pennsylvania	1998	NA	Public database	1	0	0	0	0	0	0	0	0	0	0	0	0	0	0	0	1	0	0	1	0	0	1	0	0	0	0	0	NA	NA	NA	NA	NA	NA	NA	NA	NA
SAL PA7982AA	790/01	Gallinarum	Pullorum	92	L2a	South America	Brazil	NA	NA	2001	Chicken	Public database	1	0	0	0	0	0	0	0	0	0	0	0	0	0	0	0	1	0	1	1	0	0	1	0	0	0	0	0	NA	NA	NA	NA	NA	NA	NA	NA	NA
SAL PA7743AA	380/99	Gallinarum	Pullorum	3720	L2a	South America	Brazil	NA	NA	1999	Chicken	Public database	1	0	0	0	0	0	0	0	0	0	0	0	0	0	0	0	1	0	1	1	0	0	1	0	0	0	0	0	NA	NA	NA	NA	NA	NA	NA	NA	NA
SAL BB3471AA	ULBRA-SA010	Gallinarum	Pullorum	3720	L2a	South America	Brazil	NA	NA	2014	Chicken	Public database	1	0	0	0	0	0	0	0	0	0	0	0	0	0	0	0	1	0	0	1	0	0	1	0	0	0	0	0	NA	NA	NA	NA	NA	NA	NA	NA	NA
SAL FB6647AA	NA	Gallinarum	Pullorum	3720	L2a	South America	Brazil	NA	NA	2015	Chicken	Public database	1	0	0	0	0	0	0	0	0	0	0	0	0	0	0	0	1	0	1	1	0	0	1	0	0	0	0	0	NA	NA	NA	NA	NA	NA	NA	NA	NA
SAL FB6635AA	NA	Gallinarum	Pullorum	3720	L2a	South America	Brazil	NA	NA	2017	Chicken	Public database	1	0	0	0	0	0	0	0	0	0	0	0	0	0	0	0	1	0	1	1	0	0	1	0	0	0	0	0	NA	NA	NA	NA	NA	NA	NA	NA	NA
GCA 000330485.2	ATCC 9120	Gallinarum	Pullorum	New5	L2a	North America	USA	NA	NA	2012	Human	Public database	1	0	0	0	0	0	0	0	0	0	0	0	0	0	0	0	0	0	0	0	0	0	1	0	0	0	0	0	NA	NA	NA	NA	NA	NA	NA	NA	NA
ERS2630796	395/00	Gallinarum	Pullorum	92	L2a	South America	Brazil	NA	NA	2000	Chicken	Public database	1	0	0	0	0	0	0	0	0	0	0	0	0	0	0	0	1	0	0	1	0	0	1	0	0	0	0	0	NA	NA	NA	NA	NA	NA	NA	NA	NA
SAL FB2385AA	NA	Gallinarum	Pullorum	92	L2a	foreign	foreign	NA	NA	2017	NA	Public database	1	0	0	0	0	0	0	0	0	0	0	0	0	0	0	0	1	0	1	1	0	0	1	0	0	0	0	0	NA	NA	NA	NA	NA	NA	NA	NA	NA
GCA 015024685.1	5779	Gallinarum	Pullorum	92	L2a	Europe	Germany	NA	NA	2013	Chicken	Public database	1	0	0	0	0	0	0	0	0	0	0	0	0	0	0	0	1	0	1	1	0	0	1	0	0	0	0	0	NA	NA	NA	NA	NA	NA	NA	NA	NA
MY0188	MY0188	Gallinarum	Pullorum	92	L2a	Asia	China	Northern China	Beijing	1984	Chicken	Lab	1	0	0	0	0	0	0	0	0	0	0	0	0	0	0	0	1	0	0	1	0	0	0	0	0	0	0	0	0.5	2	16	2	0.25	0.125	0.5	0.03125	2
SAL WB8172AA	SAL_BB5395AA	Gallinarum	Pullorum	747	L2a	foreign	foreign	NA	NA	2019	NA	Public database	1	0	0	0	0	0	0	0	0	0	0	0	0	0	0	0	1	0	0	1	0	0	1	0	0	0	0	0	NA	NA	NA	NA	NA	NA	NA	NA	NA
WS755 S18.fastq	Ulbrich totale	Gallinarum	Pullorum	747	L2a	foreign	foreign	NA	NA	< 1968	poultry	Lab	1	0	0	0	0	0	0	0	0	0	0	0	0	0	0	0	1	0	0	1	0	0	1	0	0	0	0	0	NA	NA	NA	NA	NA	NA	NA	NA	NA
WS0750bis S199.fastq	Hill variant	Gallinarum	Pullorum	92	L2a	foreign	foreign	NA	NA	< 1968	poultry	Lab	1	0	0	0	0	0	0	0	0	0	0	0	0	0	0	0	0	0	0	1	0	0	1	0	0	0	0	0	NA	NA	NA	NA	NA	NA	NA	NA	NA
SAL PA7979AA	RKS2243	Gallinarum	Pullorum	92	L2a	South America	Brazil	NA	NA	1966	Chicken	Public database	1	0	0	0	0	0	0	0	0	0	0	0	0	0	0	0	1	0	0	1	0	0	1	0	0	0	0	0	NA	NA	NA	NA	NA	NA	NA	NA	NA
SAL EB9539AA	JWC1180	Gallinarum	Pullorum	92	L2a	foreign	foreign	NA	NA	2018	NA	Public database	1	0	0	0	0	0	0	0	0	0	0	0	0	0	0	0	0	0	0	1	0	0	1	0	0	0	0	0	NA	NA	NA	NA	NA	NA	NA	NA	NA
GCA 000521885.1	FCAV198	Gallinarum	Pullorum	92	L2a	South America	Brazil	NA	NA	2008	NA	Public database	1	0	0	0	0	0	0	0	0	0	0	0	0	0	0	0	0	0	0	0	0	0	0	0	0	0	0	0	NA	NA	NA	NA	NA	NA	NA	NA	NA
SAL EA4799AA	11-04314	Gallinarum	Pullorum	92	L2a	North America	USA	NA	NA	2011	Chicken	Public database	1	0	0	0	0	0	0	0	0	0	0	0	0	0	0	0	1	0	1	1	0	0	1	0	0	0	0	0	NA	NA	NA	NA	NA	NA	NA	NA	NA
SAL LA5175AA	NA	Gallinarum	Pullorum	92	L2a	North America	USA	NA	NA	2004	Other avian	Public database	1	0	0	0	0	0	0	0	0	0	0	0	0	0	0	0	1	0	0	1	0	0	1	0	0	0	0	0	NA	NA	NA	NA	NA	NA	NA	NA	NA
SRS1039523	04-07619	Gallinarum	Pullorum	92	L2a	foreign	foreign	NA	NA	2004	NA	Public database	1	0	0	0	0	0	0	0	0	0	0	0	0	0	0	0	1	0	1	1	0	0	1	0	0	0	0	0	NA	NA	NA	NA	NA	NA	NA	NA	NA
GCA 000462995.1	CDC1983-67	Gallinarum	Pullorum	92	L2a	Asia	China	NA	NA	1983	NA	Public database	1	0	0	0	0	0	0	0	0	0	0	0	0	0	0	0	0	0	0	0	0	0	0	0	0	0	0	0	NA	NA	NA	NA	NA	NA	NA	NA	NA
SAL03405	SAL03405	Gallinarum	Pullorum	92	L2a	Asia	China	Southern China	Guangxi	2018	Chicken	Lab	1	0	0	0	0	0	0	0	0	0	0	0	0	0	0	0	1	0	0	1	0	0	1	0	0	0	0	0	0.25	1	16	4	4	64	64	0.5	512
SAL PA7969AA	RKS2249	Gallinarum	Pullorum	92	L2a	Europe	UK	NA	NA	1993	Chicken	Public database	1	0	0	0	0	0	0	0	0	0	0	0	0	0	0	0	0	0	0	0	0	0	1	0	0	0	0	0	NA	NA	NA	NA	NA	NA	NA	NA	NA
WS0754 S49.fastq	Spears variant	Gallinarum	Pullorum	92	L2a	foreign	foreign	NA	NA	< 1968	poultry	Lab	1	0	0	0	0	0	0	0	0	0	0	0	0	0	0	0	0	0	0	0	0	0	1	0	0	0	0	0	NA	NA	NA	NA	NA	NA	NA	NA	NA
SAL IC1631AA	SARB52	Gallinarum	Pullorum	92	L2a	Europe	Germany	NA	NA	2004	NA	Public database	1	0	0	0	0	0	0	0	0	0	0	0	0	0	0	0	1	0	0	1	0	0	1	0	0	0	0	0	NA	NA	NA	NA	NA	NA	NA	NA	NA
WS0753 S48.fastq	Sp 11	Gallinarum	Pullorum	92	L2a	Europe	UK	NA	NA	< 1968	Poultry	Lab	1	0	0	0	0	0	0	0	0	0	0	0	0	0	0	0	1	0	0	1	0	0	1	0	0	0	0	0	NA	NA	NA	NA	NA	NA	NA	NA	NA
WS749 S15.fastq	Hill standard	Gallinarum	Pullorum	92	L2a	foreign	foreign	NA	NA	< 1968	poultry	Lab	1	0	0	0	0	0	0	0	0	0	0	0	0	0	0	0	0	0	0	1	0	0	1	0	0	0	0	0	NA	NA	NA	NA	NA	NA	NA	NA	NA
WS747 S13.fastq	287K	Gallinarum	Pullorum	92	L2a	foreign	foreign	NA	NA	< 1967	poultry	Lab	1	0	0	0	0	0	0	0	0	0	0	0	0	0	0	0	0	0	0	0	0	0	1	0	0	0	0	0	NA	NA	NA	NA	NA	NA	NA	NA	NA
SAL WB7906AA	SAL_BB5661AA	Gallinarum	Pullorum	92	L2a	foreign	foreign	NA	NA	2019	NA	Public database	1	0	0	0	0	0	0	0	0	0	0	0	0	0	0	0	0	0	0	0	0	0	1	0	0	0	0	0	NA	NA	NA	NA	NA	NA	NA	NA	NA
MY0335	MY0335	Gallinarum	Pullorum	92	L2a	Europe	UK	NA	NA	1970	Chicken	Lab	1	0	0	0	0	0	0	0	0	0	0	0	0	0	0	0	0	0	0	1	0	0	1	0	0	0	0	0	0.25	1	16	8	0.0625	1	1	0.25	4
SAL PA7731AA	2095/85	Gallinarum	Pullorum	2453	L2a	Europe	UK	NA	NA	1985	Chicken	Public database	1	0	0	0	0	0	0	0	0	0	0	0	0	0	0	0	1	0	1	1	0	0	1	0	0	0	0	0	NA	NA	NA	NA	NA	NA	NA	NA	NA
GCA 001448575.1	S4037-07	Gallinarum	Pullorum	2453	L2a	Europe	UK	NA	NA	2007	Other avian	Public database	1	0	0	0	0	0	0	0	0	0	0	0	1	0	0	0	1	0	1	0	0	0	1	1	0	0	0	0	NA	NA	NA	NA	NA	NA	NA	NA	NA
SAL PA7972AA	RKS5042	Gallinarum	Pullorum	2453	L2a	Europe	UK	NA	NA	1986	Chicken	Public database	1	0	0	0	0	0	0	0	0	0	0	0	0	0	0	0	1	0	1	1	0	0	1	0	0	0	0	0	NA	NA	NA	NA	NA	NA	NA	NA	NA
SAL PA7981AA	2872/86	Gallinarum	Pullorum	2453	L2a	Europe	UK	NA	NA	1986	Chicken	Public database	1	0	0	0	0	0	0	0	0	0	0	0	0	0	0	0	1	0	1	1	0	0	1	0	0	0	0	0	NA	NA	NA	NA	NA	NA	NA	NA	NA
SAL PA7717AA	S97212	Gallinarum	Pullorum	3721	L2b	Asia	China	Eastern China	Jiangsu	1973	Chicken	Public database	1	0	0	0	0	0	0	0	0	0	0	0	0	0	0	0	1	0	0	1	0	0	1	0	0	0	0	0	NA	NA	NA	NA	NA	NA	NA	NA	NA
SAL PA7756AA	7102	Gallinarum	Pullorum	3722	L2b	Asia	China	Eastern China	Jiangsu	1971	Chicken	Public database	1	0	0	0	0	0	0	0	0	0	0	0	0	0	0	0	0	0	1	1	0	0	1	0	0	0	0	0	NA	NA	NA	NA	NA	NA	NA	NA	NA
SAL PA7721AA	6802	Gallinarum	Pullorum	3722	L2b	Asia	China	Eastern China	Jiangsu	1968	Chicken	Public database	1	0	0	0	0	0	0	0	0	0	0	0	0	0	0	0	0	0	0	1	0	0	1	0	0	0	0	0	NA	NA	NA	NA	NA	NA	NA	NA	NA
SAL00715	SAL00715	Gallinarum	Pullorum	2151	L2b	Asia	China	Eastern China	Jiangsu	2014	Chicken	Lab	1	0	0	0	0	0	0	0	0	0	0	0	0	0	0	0	1	0	1	1	0	0	1	0	0	0	0	0	0.125	1	32	2	0.5	1	16	0.125	64
SAL PA7742AA	S97297	Gallinarum	Pullorum	2151	L2b	Asia	China	Eastern China	Jiangsu	1982	Chicken	Public database	1	0	0	0	0	0	0	0	0	0	0	0	0	0	0	0	1	0	0	1	0	0	1	0	0	0	0	0	NA	NA	NA	NA	NA	NA	NA	NA	NA
SAL PA7692AA	6206	Gallinarum	Pullorum	2151	L2b	Asia	China	Eastern China	Jiangsu	1962	Chicken	Public database	1	0	0	0	0	0	0	0	0	0	0	0	0	0	0	0	1	0	0	1	0	0	1	0	0	0	0	0	NA	NA	NA	NA	NA	NA	NA	NA	NA
MY0333	MY0333	Gallinarum	Pullorum	New2	L2b	Europe	UK	NA	NA	1970	Other avian	Lab	1	0	0	0	0	0	0	0	0	0	0	0	0	0	0	0	0	0	0	0	0	0	0	0	0	0	0	0	0.25	1	64	4	4	4	4	0.5	32
SAL CB8582AA	NA	Gallinarum	Pullorum	2151	L2b	Europe	UK	NA	NA	2016	NA	Public database	1	0	0	0	0	0	0	0	0	0	0	0	0	0	0	0	0	0	1	1	0	0	1	0	0	0	0	0	NA	NA	NA	NA	NA	NA	NA	NA	NA
SAL PA7980AA	3	Gallinarum	Pullorum	3727	L2b	Europe	Denmark	NA	NA	1949	Chicken	Public database	1	0	0	0	0	0	0	0	0	0	0	0	0	0	0	0	0	0	0	1	0	0	1	0	0	0	0	0	NA	NA	NA	NA	NA	NA	NA	NA	NA
ERS2630773	I ex	Gallinarum	Pullorum	3727	L2b	Europe	Denmark	NA	NA	1949	Chicken	Public database	1	0	0	0	0	0	0	0	0	0	0	0	0	0	0	0	0	0	0	1	0	0	1	0	0	0	0	0	NA	NA	NA	NA	NA	NA	NA	NA	NA
SAL PA7978AA	SP1403	Gallinarum	Pullorum	2151	L2b	Europe	UK	NA	NA	1953	Chicken	Public database	1	0	0	0	0	0	0	0	0	0	0	0	0	0	0	0	1	0	1	1	0	0	1	0	0	0	0	0	NA	NA	NA	NA	NA	NA	NA	NA	NA
MY0334	MY0334	Gallinarum	Pullorum	2151	L2b	Europe	UK	NA	NA	1970	Chicken	Lab	1	0	0	0	0	0	0	0	0	0	0	0	0	0	0	0	0	0	1	1	0	0	1	0	0	0	0	0	0.25	1	64	4	4	4	2	1	8
MY0123	MY0123	Gallinarum	Pullorum	2151	L2b	Europe	Denmark	NA	NA	1939	Chicken	Lab	1	0	0	0	1	0	0	0	0	0	0	0	1	0	0	0	1	0	1	1	0	0	1	0	0	0	0	0	0.25	0.25	32	1	0.25	0.25	0.25	0.0625	8
ERS2630810	S188/86	Gallinarum	Pullorum	2151	L2b	Europe	UK	NA	NA	1986	Chicken	Public database	1	0	0	0	0	0	0	0	0	0	0	0	0	0	0	0	1	0	1	1	0	0	1	0	0	0	0	0	NA	NA	NA	NA	NA	NA	NA	NA	NA
SAL PA7738AA	449/87	Gallinarum	Pullorum	2151	L2b	Europe	UK	NA	NA	1987	Chicken	Public database	1	0	0	0	0	0	0	0	0	0	0	0	0	0	0	0	1	0	1	1	0	0	1	0	0	0	0	0	NA	NA	NA	NA	NA	NA	NA	NA	NA
GCA 900067255.1	449_87	Gallinarum	Pullorum	2151	L2b	Europe	UK	NA	NA	1987	Chicken	Public database	1	0	0	0	0	0	0	0	0	0	0	0	0	0	0	0	1	0	1	1	0	0	1	0	0	0	0	0	NA	NA	NA	NA	NA	NA	NA	NA	NA
ERS088716	NA	Gallinarum	Pullorum	2151	L2b	foreign	foreign	NA	NA	1987	Chicken	Public database	1	0	0	0	0	0	0	0	0	0	0	0	0	0	0	0	1	0	1	1	0	0	1	0	0	0	0	0	NA	NA	NA	NA	NA	NA	NA	NA	NA
GCA 000953595.1	NA	Gallinarum	Pullorum	2151	L2b	foreign	foreign	NA	NA	1987	Chicken	Public database	1	0	0	0	0	0	0	0	0	0	0	0	0	0	0	0	0	0	0	0	0	0	0	0	0	0	0	0	NA	NA	NA	NA	NA	NA	NA	NA	NA
SAL PA7751AA	457/01	Gallinarum	Pullorum	2151	L2b	South America	Brazil	NA	NA	2001	Chicken	Public database	1	0	0	0	0	0	0	0	0	0	0	0	0	0	0	0	1	0	0	1	0	0	1	0	0	0	0	0	NA	NA	NA	NA	NA	NA	NA	NA	NA
SAL FB6640AA	NA	Gallinarum	Pullorum	2151	L2b	South America	Brazil	NA	NA	2014	Chicken	Public database	1	0	0	0	0	0	0	0	0	0	0	0	0	0	0	0	1	0	1	1	0	0	1	0	0	0	0	0	NA	NA	NA	NA	NA	NA	NA	NA	NA
ERS2630780	660/98	Gallinarum	Pullorum	2151	L2b	South America	Brazil	NA	NA	1998	Chicken	Public database	1	0	0	0	0	0	0	0	0	0	0	0	0	0	0	0	0	0	1	1	0	0	1	0	0	0	0	0	NA	NA	NA	NA	NA	NA	NA	NA	NA
SAL PA7687AA	6710	Gallinarum	Pullorum	2151	L2b	Asia	China	Eastern China	Jiangsu	1967	Chicken	Public database	1	0	0	0	0	0	0	0	0	0	0	0	0	0	0	0	0	0	0	1	0	0	1	0	0	0	0	0	NA	NA	NA	NA	NA	NA	NA	NA	NA
SAL PA7710AA	S08044	Gallinarum	Pullorum	2151	L2b	Asia	China	Eastern China	Jiangsu	2008	Chicken	Public database	1	0	0	0	0	0	0	0	0	0	0	0	0	0	0	0	1	0	1	1	0	0	1	0	0	0	0	0	NA	NA	NA	NA	NA	NA	NA	NA	NA
SAL02666	SAL02666	Gallinarum	Pullorum	3717	L2b	Asia	China	Eastern China	Shanghai	2011	Other avian	Lab	1	0	0	0	0	0	0	0	0	0	0	0	0	0	0	0	0	0	0	1	0	0	1	0	0	0	0	0	0.25	1	32	4	8	64	32	8	512
SAL00731	SAL00731	Gallinarum	Pullorum	3717	L2b	Asia	China	Eastern China	Jiangsu	2015	Chicken	Lab	1	0	0	0	0	0	0	0	0	0	0	0	0	0	0	0	1	0	1	1	0	0	1	0	0	0	0	0	0.125	0.5	32	2	0.5	2	0.5	0.5	64
SAL00730	SAL00730	Gallinarum	Pullorum	3717	L2b	Asia	China	Eastern China	Anhui	2015	Chicken	Lab	1	0	0	0	0	0	0	0	0	0	0	0	0	0	0	0	1	0	1	1	0	0	1	0	0	0	0	0	0.125	0.5	32	2	0.5	1	0.5	0.5	64
X67.clean.fq	X67	Gallinarum	Pullorum	3717	L2b	Asia	China	Eastern China	Zhejiang	2022	Chicken egg	Lab	1	0	0	0	0	0	0	0	0	0	0	0	0	0	0	0	1	0	1	1	0	0	1	0	0	0	0	0	NA	NA	NA	NA	NA	NA	NA	NA	NA
X38.clean.fq	X38	Gallinarum	Pullorum	3717	L2b	Asia	China	Eastern China	Zhejiang	2022	Chicken egg	Lab	1	0	0	0	0	0	0	0	0	0	0	0	0	0	0	0	1	0	1	1	0	0	1	0	0	0	0	0	NA	NA	NA	NA	NA	NA	NA	NA	NA
X6.clean.fq	X6	Gallinarum	Pullorum	3717	L2b	Asia	China	Eastern China	Zhejiang	2022	Chicken egg	Lab	1	0	0	0	0	0	0	0	0	0	0	0	0	0	0	0	1	0	1	1	0	0	1	0	0	0	0	0	NA	NA	NA	NA	NA	NA	NA	NA	NA
X49.clean.fq	X49	Gallinarum	Pullorum	3717	L2b	Asia	China	Eastern China	Zhejiang	2022	Chicken egg	Lab	1	0	0	0	0	0	0	0	0	0	0	0	0	0	0	0	1	0	1	1	0	0	1	0	0	0	0	0	NA	NA	NA	NA	NA	NA	NA	NA	NA
X93.clean.fq	X93	Gallinarum	Pullorum	3717	L2b	Asia	China	Eastern China	Zhejiang	2022	Chicken egg	Lab	1	0	0	0	0	0	0	0	0	0	0	0	0	0	0	0	1	0	1	1	0	0	1	0	0	0	0	0	NA	NA	NA	NA	NA	NA	NA	NA	NA
X166.clean.fq	X166	Gallinarum	Pullorum	3717	L2b	Asia	China	Eastern China	Zhejiang	2022	Chicken egg	Lab	1	0	0	0	0	0	0	0	0	0	0	0	0	0	0	0	1	0	1	1	0	0	1	0	0	0	0	0	NA	NA	NA	NA	NA	NA	NA	NA	NA
X84.clean.fq	X84	Gallinarum	Pullorum	3717	L2b	Asia	China	Eastern China	Zhejiang	2022	Chicken egg	Lab	1	0	0	0	0	0	0	0	0	0	0	0	0	0	0	0	1	0	1	1	0	0	1	0	0	0	0	0	NA	NA	NA	NA	NA	NA	NA	NA	NA
X215.clean.fq	X215	Gallinarum	Pullorum	3717	L2b	Asia	China	Eastern China	Zhejiang	2022	Chicken egg	Lab	1	0	0	0	0	0	0	0	0	0	0	0	0	0	0	0	1	0	1	1	0	0	1	0	0	0	0	0	NA	NA	NA	NA	NA	NA	NA	NA	NA
X156.clean.fq	X156	Gallinarum	Pullorum	3717	L2b	Asia	China	Eastern China	Zhejiang	2022	Chicken egg	Lab	1	0	0	0	0	0	0	0	0	0	0	0	0	0	0	0	1	0	1	1	0	0	1	0	0	0	0	0	NA	NA	NA	NA	NA	NA	NA	NA	NA
X177-2.clean.fq	X177-2	Gallinarum	Pullorum	3717	L2b	Asia	China	Eastern China	Zhejiang	2022	Chicken egg	Lab	1	0	0	0	0	0	0	0	0	0	0	0	0	0	0	0	1	0	1	1	0	0	1	0	0	0	0	0	NA	NA	NA	NA	NA	NA	NA	NA	NA
X79.clean.fq	X79	Gallinarum	Pullorum	3717	L2b	Asia	China	Eastern China	Zhejiang	2022	Chicken egg	Lab	1	0	0	0	0	0	0	0	0	0	0	0	0	0	0	0	1	0	1	1	0	0	1	0	0	0	0	0	NA	NA	NA	NA	NA	NA	NA	NA	NA
X169.clean.fq	X169	Gallinarum	Pullorum	3717	L2b	Asia	China	Eastern China	Zhejiang	2022	Chicken egg	Lab	1	0	0	0	0	0	0	0	0	0	0	0	0	0	0	0	1	0	1	1	0	0	1	0	0	0	0	0	NA	NA	NA	NA	NA	NA	NA	NA	NA
X230.clean.fq	X230	Gallinarum	Pullorum	3717	L2b	Asia	China	Eastern China	Zhejiang	2022	Chicken egg	Lab	1	0	0	0	0	0	0	0	0	0	0	0	0	0	0	0	1	0	1	1	0	0	1	0	0	0	0	0	NA	NA	NA	NA	NA	NA	NA	NA	NA
X153.clean.fq	X153	Gallinarum	Pullorum	3717	L2b	Asia	China	Eastern China	Zhejiang	2022	Chicken egg	Lab	1	0	0	0	0	0	0	0	0	0	0	0	0	0	0	0	1	0	1	1	0	0	1	0	0	0	0	0	NA	NA	NA	NA	NA	NA	NA	NA	NA
X5.clean.fq	X5	Gallinarum	Pullorum	3717	L2b	Asia	China	Eastern China	Zhejiang	2022	Chicken egg	Lab	1	0	0	0	0	0	0	0	0	0	0	0	0	0	0	0	1	0	1	1	0	0	1	0	0	0	0	0	NA	NA	NA	NA	NA	NA	NA	NA	NA
X177.clean.fq	X177	Gallinarum	Pullorum	3717	L2b	Asia	China	Eastern China	Zhejiang	2022	Chicken egg	Lab	1	0	0	0	0	0	0	0	0	0	0	0	0	0	0	0	1	0	1	1	0	0	1	0	0	0	0	0	NA	NA	NA	NA	NA	NA	NA	NA	NA
X130.clean.fq	X130	Gallinarum	Pullorum	3717	L2b	Asia	China	Eastern China	Zhejiang	2022	Chicken egg	Lab	1	0	0	0	0	0	0	0	0	0	0	0	0	0	0	0	1	0	1	1	0	0	1	0	0	0	0	0	NA	NA	NA	NA	NA	NA	NA	NA	NA
X216.clean.fq	X216	Gallinarum	Pullorum	3717	L2b	Asia	China	Eastern China	Zhejiang	2022	Chicken egg	Lab	1	0	0	0	0	0	0	0	0	0	0	0	0	0	0	0	1	0	1	1	0	0	1	0	0	0	0	0	NA	NA	NA	NA	NA	NA	NA	NA	NA
X140.clean.fq	X140	Gallinarum	Pullorum	3717	L2b	Asia	China	Eastern China	Zhejiang	2022	Chicken egg	Lab	1	0	0	0	0	0	0	0	0	0	0	0	0	0	0	0	1	0	1	1	0	0	1	0	0	0	0	0	NA	NA	NA	NA	NA	NA	NA	NA	NA
X237.clean.fq	X237	Gallinarum	Pullorum	3717	L2b	Asia	China	Eastern China	Zhejiang	2022	Chicken egg	Lab	1	0	0	0	0	0	0	0	0	0	0	0	0	0	0	0	1	0	1	1	0	0	1	0	0	0	0	0	NA	NA	NA	NA	NA	NA	NA	NA	NA
X105.clean.fq	X105	Gallinarum	Pullorum	3717	L2b	Asia	China	Eastern China	Zhejiang	2022	Chicken egg	Lab	1	0	0	0	0	0	0	0	0	0	0	0	0	0	0	0	1	0	0	1	0	0	1	0	0	0	0	0	NA	NA	NA	NA	NA	NA	NA	NA	NA
X2.clean.fq	X2	Gallinarum	Pullorum	3717	L2b	Asia	China	Eastern China	Zhejiang	2022	Chicken egg	Lab	1	0	0	0	0	0	0	0	0	0	0	0	0	0	0	0	1	0	1	1	0	0	1	0	0	0	0	0	NA	NA	NA	NA	NA	NA	NA	NA	NA
X135.clean.fq	X135	Gallinarum	Pullorum	3717	L2b	Asia	China	Eastern China	Zhejiang	2022	Chicken egg	Lab	1	0	0	0	0	0	0	0	0	0	0	0	0	0	0	0	1	0	1	1	0	0	1	0	0	0	0	0	NA	NA	NA	NA	NA	NA	NA	NA	NA
X186-2.clean.fq	X186-2	Gallinarum	Pullorum	3717	L2b	Asia	China	Eastern China	Zhejiang	2022	Chicken egg	Lab	1	0	0	0	0	0	0	0	0	0	0	0	0	0	0	0	1	0	1	1	0	0	1	0	0	0	0	0	NA	NA	NA	NA	NA	NA	NA	NA	NA
X80.clean.fq	X80	Gallinarum	Pullorum	3717	L2b	Asia	China	Eastern China	Zhejiang	2022	Chicken egg	Lab	1	0	0	0	0	0	0	0	0	0	0	0	0	0	0	0	1	0	1	1	0	0	1	0	0	0	0	0	NA	NA	NA	NA	NA	NA	NA	NA	NA
X134.clean.fq	X134	Gallinarum	Pullorum	3717	L2b	Asia	China	Eastern China	Zhejiang	2022	Chicken egg	Lab	1	0	0	0	0	0	0	0	0	0	0	0	0	0	0	0	1	0	1	1	0	0	1	0	0	0	0	0	NA	NA	NA	NA	NA	NA	NA	NA	NA
X26.clean.fq	X26	Gallinarum	Pullorum	3717	L2b	Asia	China	Eastern China	Zhejiang	2022	Chicken egg	Lab	1	0	0	0	0	0	0	0	0	0	0	0	0	0	0	0	1	0	1	1	0	0	1	0	0	0	0	0	NA	NA	NA	NA	NA	NA	NA	NA	NA
X13.clean.fq	X13	Gallinarum	Pullorum	3717	L2b	Asia	China	Eastern China	Zhejiang	2022	Chicken egg	Lab	1	0	0	0	0	0	0	0	0	0	0	0	0	0	0	0	1	0	1	1	0	0	1	0	0	0	0	0	NA	NA	NA	NA	NA	NA	NA	NA	NA
X17.clean.fq	X17	Gallinarum	Pullorum	3717	L2b	Asia	China	Eastern China	Zhejiang	2022	Chicken egg	Lab	1	0	0	0	0	0	0	0	0	0	0	0	0	0	0	0	1	0	1	1	0	0	1	0	0	0	0	0	NA	NA	NA	NA	NA	NA	NA	NA	NA
X145.clean.fq	X145	Gallinarum	Pullorum	3717	L2b	Asia	China	Eastern China	Zhejiang	2022	Chicken egg	Lab	1	0	0	0	0	0	0	0	0	0	0	0	0	0	0	0	1	0	1	1	0	0	1	0	0	0	0	0	NA	NA	NA	NA	NA	NA	NA	NA	NA
X195.clean.fq	X195	Gallinarum	Pullorum	3717	L2b	Asia	China	Eastern China	Zhejiang	2022	Chicken egg	Lab	1	0	0	0	0	0	0	0	0	0	0	0	0	0	0	0	1	0	1	1	0	0	1	0	0	0	0	0	NA	NA	NA	NA	NA	NA	NA	NA	NA
X159.clean.fq	X159	Gallinarum	Pullorum	3717	L2b	Asia	China	Eastern China	Zhejiang	2022	Chicken egg	Lab	1	0	0	0	0	0	0	0	0	0	0	0	0	0	0	0	1	0	0	1	0	0	1	0	0	0	0	0	NA	NA	NA	NA	NA	NA	NA	NA	NA
X129.clean.fq	X129	Gallinarum	Pullorum	3717	L2b	Asia	China	Eastern China	Zhejiang	2022	Chicken egg	Lab	1	0	0	0	0	0	0	0	0	0	0	0	0	0	0	0	1	0	0	1	0	0	1	0	0	0	0	0	NA	NA	NA	NA	NA	NA	NA	NA	NA
X10.clean.fq	X10	Gallinarum	Pullorum	3717	L2b	Asia	China	Eastern China	Zhejiang	2022	Chicken egg	Lab	1	0	0	0	0	0	0	0	0	0	0	0	0	0	0	0	1	0	0	1	0	0	1	0	0	0	0	0	NA	NA	NA	NA	NA	NA	NA	NA	NA
X207.clean.fq	X207	Gallinarum	Pullorum	3717	L2b	Asia	China	Eastern China	Zhejiang	2022	Chicken egg	Lab	1	0	0	0	0	0	0	0	0	0	0	0	0	0	0	0	1	0	1	1	0	0	1	0	0	0	0	0	NA	NA	NA	NA	NA	NA	NA	NA	NA
X124.clean.fq	X124	Gallinarum	Pullorum	3717	L2b	Asia	China	Eastern China	Zhejiang	2022	Chicken egg	Lab	1	0	0	0	0	0	0	0	0	0	0	0	0	0	0	0	1	0	1	1	0	0	1	0	0	0	0	0	NA	NA	NA	NA	NA	NA	NA	NA	NA
X113.clean.fq	X113	Gallinarum	Pullorum	3717	L2b	Asia	China	Eastern China	Zhejiang	2022	Chicken egg	Lab	1	0	0	0	0	0	0	0	0	0	0	0	0	0	0	0	1	0	1	1	0	0	1	0	0	0	0	0	NA	NA	NA	NA	NA	NA	NA	NA	NA
X82.clean.fq	X82	Gallinarum	Pullorum	3717	L2b	Asia	China	Eastern China	Zhejiang	2022	Chicken egg	Lab	1	0	0	0	0	0	0	0	0	0	0	0	0	0	0	0	1	0	1	1	0	0	1	0	0	0	0	0	NA	NA	NA	NA	NA	NA	NA	NA	NA
X65.clean.fq	X65	Gallinarum	Pullorum	3717	L2b	Asia	China	Eastern China	Zhejiang	2022	Chicken egg	Lab	1	0	0	0	0	0	0	0	0	0	0	0	0	0	0	0	0	0	1	1	0	0	1	0	0	0	0	0	NA	NA	NA	NA	NA	NA	NA	NA	NA
X19.clean.fq	X19	Gallinarum	Pullorum	3717	L2b	Asia	China	Eastern China	Zhejiang	2022	Chicken egg	Lab	1	0	0	0	0	0	0	0	0	0	0	0	0	0	0	0	1	0	1	1	0	0	1	0	0	0	0	0	NA	NA	NA	NA	NA	NA	NA	NA	NA
X170.clean.fq	X170	Gallinarum	Pullorum	3717	L2b	Asia	China	Eastern China	Zhejiang	2022	Chicken egg	Lab	1	0	0	0	0	0	0	0	0	0	0	0	0	0	0	0	1	0	1	1	0	0	1	0	0	0	0	0	NA	NA	NA	NA	NA	NA	NA	NA	NA
X98.clean.fq	X98	Gallinarum	Pullorum	3717	L2b	Asia	China	Eastern China	Zhejiang	2022	Chicken egg	Lab	1	0	0	0	0	0	0	0	0	0	0	0	0	0	0	0	1	0	1	1	0	0	1	0	0	0	0	0	NA	NA	NA	NA	NA	NA	NA	NA	NA
X176.clean.fq	X176	Gallinarum	Pullorum	3717	L2b	Asia	China	Eastern China	Zhejiang	2022	Chicken egg	Lab	1	0	0	0	0	0	0	0	0	0	0	0	0	0	0	0	1	0	1	1	0	0	1	0	0	0	0	0	NA	NA	NA	NA	NA	NA	NA	NA	NA
X89.clean.fq	X89	Gallinarum	Pullorum	3717	L2b	Asia	China	Eastern China	Zhejiang	2022	Chicken egg	Lab	1	0	0	0	0	0	0	0	0	0	0	0	0	0	0	0	1	0	1	1	0	0	1	0	0	0	0	0	NA	NA	NA	NA	NA	NA	NA	NA	NA
X187.clean.fq	X187	Gallinarum	Pullorum	3717	L2b	Asia	China	Eastern China	Zhejiang	2022	Chicken egg	Lab	1	0	0	0	0	0	0	0	0	0	0	0	0	0	0	0	1	0	1	1	0	0	1	0	0	0	0	0	NA	NA	NA	NA	NA	NA	NA	NA	NA
X206.clean.fq	X206	Gallinarum	Pullorum	3717	L2b	Asia	China	Eastern China	Zhejiang	2022	Chicken egg	Lab	1	0	0	0	0	0	0	0	0	0	0	0	0	0	0	0	1	0	1	1	0	0	1	0	0	0	0	0	NA	NA	NA	NA	NA	NA	NA	NA	NA
X97.clean.fq	X97	Gallinarum	Pullorum	3717	L2b	Asia	China	Eastern China	Zhejiang	2022	Chicken egg	Lab	1	0	0	0	0	0	0	0	0	0	0	0	0	0	0	0	1	0	1	1	0	0	1	0	0	0	0	0	NA	NA	NA	NA	NA	NA	NA	NA	NA
X90.clean.fq	X90	Gallinarum	Pullorum	3717	L2b	Asia	China	Eastern China	Zhejiang	2022	Chicken egg	Lab	1	0	0	0	0	0	0	0	0	0	0	0	0	0	0	0	1	0	1	1	0	0	1	0	0	0	0	0	NA	NA	NA	NA	NA	NA	NA	NA	NA
X186.clean.fq	X186	Gallinarum	Pullorum	3717	L2b	Asia	China	Eastern China	Zhejiang	2022	Chicken egg	Lab	1	0	0	0	0	0	0	0	0	0	0	0	0	0	0	0	1	0	1	1	0	0	1	0	0	0	0	0	NA	NA	NA	NA	NA	NA	NA	NA	NA
X165.clean.fq	X165	Gallinarum	Pullorum	3717	L2b	Asia	China	Eastern China	Zhejiang	2022	Chicken egg	Lab	1	0	0	0	0	0	0	0	0	0	0	0	0	0	0	0	1	0	1	1	0	0	1	0	0	0	0	0	NA	NA	NA	NA	NA	NA	NA	NA	NA
SAL03507	SAL03507	Gallinarum	Pullorum	3717	L2b	Asia	China	Eastern China	Shandong	2019	Chicken	Lab	1	0	0	0	0	0	0	0	0	0	0	0	0	0	0	0	1	0	1	1	0	0	1	0	0	0	0	0	0.5	2	16	16	4	0.5	1	0.25	512
SAL03497	SAL03497	Gallinarum	Pullorum	3717	L2b	Asia	China	Eastern China	Shandong	2019	Chicken	Lab	1	0	0	0	0	0	0	0	0	0	0	0	0	0	0	0	1	0	1	1	0	0	1	0	0	0	0	0	0.5	1	16	16	8	0.5	1	0.25	512
SAL00732	SAL00732	Gallinarum	Pullorum	3717	L2b	Asia	China	Eastern China	Jiangsu	2015	Chicken	Lab	1	0	0	0	0	0	0	0	0	0	0	0	0	0	0	0	1	0	1	1	0	0	1	0	0	0	0	0	0.125	0.5	32	2	0.5	4	1	0.5	64
SAL00733	SAL00733	Gallinarum	Pullorum	3717	L2b	Asia	China	Eastern China	Jiangsu	2015	Chicken	Lab	1	0	0	0	0	0	0	0	0	0	0	0	0	0	0	0	1	0	1	1	0	0	1	0	0	0	0	0	0.125	0.5	64	2	0.25	2	1	0.5	512
SAL00728	SAL00728	Gallinarum	Pullorum	3717	L2b	Asia	China	Eastern China	Jiangsu	2015	Chicken	Lab	1	0	0	0	0	0	0	0	0	0	0	0	0	0	0	0	1	0	1	1	0	0	1	0	0	0	0	0	0.125	0.5	32	2	0.5	0.5	8	0.5	64
SAL PA7704AA	1320	Gallinarum	Pullorum	3717	L2b	Asia	China	Eastern China	Jiangsu	2013	Chicken	Public database	1	0	0	0	0	0	0	0	0	0	0	0	0	0	0	0	1	0	1	1	0	0	1	0	0	0	0	0	NA	NA	NA	NA	NA	NA	NA	NA	NA
SAL00729	SAL00729	Gallinarum	Pullorum	3717	L2b	Asia	China	Eastern China	Anhui	2015	Chicken	Lab	1	0	0	0	0	0	0	0	0	0	0	0	0	0	0	0	1	0	1	1	0	0	1	0	0	0	0	0	0.125	0.5	32	2	0.5	1	0.5	0.5	64
SAL00726	SAL00726	Gallinarum	Pullorum	3717	L2b	Asia	China	Eastern China	Jiangsu	2015	Chicken	Lab	1	0	0	0	0	0	0	0	0	0	0	0	0	0	0	0	1	0	1	1	0	0	1	0	0	0	0	0	0.25	0.5	32	2	0.25	2	1	0.25	64
SAL00722	SAL00722	Gallinarum	Pullorum	3717	L2b	Asia	China	Eastern China	Jiangsu	2015	Chicken	Lab	1	0	0	0	0	0	1	0	0	0	0	0	0	0	0	0	1	0	1	1	0	0	1	0	0	0	0	0	32	4	64	1	0.25	64	8	0.25	64
SAL KA3505AA	S06004	Gallinarum	Pullorum	New4	L2b	Asia	China	Eastern China	Jiangsu	2006	Chicken	Public database	1	0	0	0	0	0	0	0	0	0	0	0	0	0	0	0	0	0	0	0	0	0	0	0	0	0	0	0	NA	NA	NA	NA	NA	NA	NA	NA	NA
SAL03506	SAL03506	Gallinarum	Pullorum	3717	L2b	Asia	China	Northern China	Shanxi	2019	Chicken	Lab	1	0	0	0	0	0	0	0	0	0	0	0	0	0	0	0	1	0	1	1	0	0	1	0	0	0	0	0	0.5	1	32	16	8	0.5	1	0.25	512
SAL03496	SAL03496	Gallinarum	Pullorum	3717	L2b	Asia	China	Northern China	Shanxi	2019	Chicken	Lab	1	0	0	0	0	0	0	0	0	0	0	0	0	0	0	0	1	0	1	1	0	0	1	0	0	0	0	0	0.25	1	16	16	8	0.5	1	0.25	512
SAL02672	SAL02672	Gallinarum	Pullorum	2151	L2b	Asia	China	Eastern China	Shanghai	2011	Chicken	Lab	1	0	0	0	0	0	0	1	0	0	0	0	1	0	0	0	0	0	1	1	0	0	1	0	0	0	1	0	0.25	2	64	2	2	64	32	0.25	512
SAL02673	SAL02673	Gallinarum	Pullorum	2151	L2b	Asia	China	Eastern China	Shanghai	2011	Chicken	Lab	1	0	0	0	0	0	0	1	0	0	0	0	1	0	0	0	1	0	1	1	0	0	1	0	0	0	1	0	0.25	1	32	4	2	64	64	0.25	512
SAL02668	SAL02668	Gallinarum	Pullorum	2151	L2b	Asia	China	Eastern China	Shanghai	2011	Chicken	Lab	1	0	0	0	0	0	0	1	0	0	0	0	1	0	0	0	0	0	1	1	0	0	1	0	0	0	1	0	0.5	1	32	4	4	64	64	8	512
SAL02670	SAL02670	Gallinarum	Pullorum	2151	L2b	Asia	China	Eastern China	Shanghai	2011	Chicken	Lab	1	0	0	0	0	0	0	1	0	0	0	0	1	0	0	0	0	0	1	1	0	0	1	0	0	0	1	0	0.25	2	128	4	4	64	64	0.5	512
SAL02669	SAL02669	Gallinarum	Pullorum	2151	L2b	Asia	China	Eastern China	Shanghai	2011	Chicken	Lab	1	0	0	0	0	0	0	1	0	0	0	0	1	0	0	0	0	0	0	1	0	0	1	0	0	0	1	0	0.5	2	64	4	4	64	64	0.25	512
SAL02667	SAL02667	Gallinarum	Pullorum	2151	L2b	Asia	China	Eastern China	Shanghai	2011	Chicken	Lab	1	0	0	0	0	0	0	1	0	0	0	0	1	0	0	0	0	0	1	1	0	0	1	0	0	0	1	0	0.25	1	64	4	4	64	32	8	512
SAL02671	SAL02671	Gallinarum	Pullorum	2151	L2b	Asia	China	Eastern China	Shanghai	2011	Chicken	Lab	1	0	0	0	0	0	0	1	0	0	0	0	1	0	0	0	1	0	1	1	0	0	1	0	0	0	1	0	0.25	2	64	2	2	64	32	0.25	512
SAL04029	SAL04029	Gallinarum	Pullorum	2151	L2b	Asia	China	Northeastern China	Heilongjiang	2017	Chicken	Lab	1	0	0	0	0	0	0	1	0	0	0	0	1	0	0	0	1	0	1	1	0	0	1	0	0	1	1	0	0.25	1	128	2	0.125	64	64	0.5	512
SAL04095	SAL04095	Gallinarum	Pullorum	2151	L2b	Asia	China	Northwestern China	Xinjiang	2019	Chicken	Lab	1	0	0	0	0	0	0	1	0	0	0	0	1	0	0	0	1	0	1	1	0	0	1	0	0	0	1	0	NA	NA	NA	NA	NA	NA	NA	NA	NA
SAL04090	SAL04090	Gallinarum	Pullorum	2151	L2b	Asia	China	Northwestern China	Xinjiang	2019	Chicken	Lab	1	0	0	0	0	0	0	1	0	0	0	0	1	0	0	0	1	0	1	1	0	0	1	0	0	0	1	0	NA	NA	NA	NA	NA	NA	NA	NA	NA
SAL04094	SAL04094	Gallinarum	Pullorum	2151	L2b	Asia	China	Northwestern China	Xinjiang	2019	Chicken	Lab	1	0	0	0	0	0	0	1	0	0	0	0	1	0	0	0	1	0	1	1	0	0	1	0	0	0	1	0	NA	NA	NA	NA	NA	NA	NA	NA	NA
SAL04091	SAL04091	Gallinarum	Pullorum	2151	L2b	Asia	China	Northwestern China	Xinjiang	2019	Chicken	Lab	1	0	0	0	0	0	0	1	0	0	0	0	1	0	0	0	1	0	1	1	0	0	1	0	0	0	1	0	NA	NA	NA	NA	NA	NA	NA	NA	NA
SAL PB9895AA AS.result	S19LNRS08-01	Gallinarum	Pullorum	2151	L2b	Europe	France	NA	NA	2019	Chicken egg	Lab	1	0	0	0	0	0	0	1	0	0	0	0	1	0	0	0	1	0	0	1	0	0	1	0	0	0	1	0	NA	NA	NA	NA	NA	NA	NA	NA	NA
SAL PB9893AA AS.result	S18LNRS01-09	Gallinarum	Pullorum	2151	L2b	Europe	France	NA	NA	2018	Chicken	Lab	1	0	0	0	0	0	0	1	0	0	0	0	1	0	0	0	1	0	1	1	0	0	1	0	0	0	1	0	NA	NA	NA	NA	NA	NA	NA	NA	NA
SAL03402	SAL03402	Gallinarum	Pullorum	2151	L2b	Asia	China	Northwestern China	Gansu	2014	Chicken	Lab	1	0	0	0	0	0	0	1	0	0	0	0	1	0	0	0	1	0	1	1	0	0	1	0	0	0	1	0	0.25	2	32	8	8	64	64	2	512
SAL03286	SAL03286	Gallinarum	Pullorum	2151	L2b	Asia	China	Central China	Henan	2015	Chicken	Lab	1	0	0	0	0	0	0	1	0	0	0	0	1	0	0	0	1	0	1	1	0	0	1	0	0	0	1	0	0.25	1	32	4	1	64	16	1	512
SAL03437	SAL03437	Gallinarum	Pullorum	2151	L2b	Asia	China	Eastern China	Anhui	2012	Chicken egg	Lab	1	0	0	0	0	0	0	1	0	0	0	0	1	0	0	0	1	0	1	1	0	0	1	0	0	0	1	0	0.25	2	64	4	8	64	32	0.5	512
SAL03436	SAL03436	Gallinarum	Pullorum	2151	L2b	Asia	China	Eastern China	Anhui	2012	Chicken egg	Lab	1	0	0	0	0	0	0	1	0	0	0	0	1	0	0	0	1	0	1	1	0	0	1	0	0	0	1	0	0.25	2	64	4	4	64	32	0.5	512
SAL03439	SAL03439	Gallinarum	Pullorum	2151	L2b	Asia	China	Eastern China	Anhui	2012	Chicken egg	Lab	1	0	0	0	0	0	0	1	0	0	0	0	1	0	0	0	1	0	1	1	0	0	1	0	0	0	1	0	0.25	1	32	8	8	64	32	0.5	512
SAL03291	SAL03291	Gallinarum	Pullorum	2151	L2b	Asia	China	Central China	Henan	2015	Chicken egg	Lab	1	0	0	0	0	0	0	1	0	0	0	0	1	0	0	0	1	0	1	1	0	0	1	0	0	0	1	0	0.25	1	64	4	0.5	64	16	0.5	512
SAL03303	SAL03303	Gallinarum	Pullorum	2151	L2b	Asia	China	Central China	Henan	2015	Chicken	Lab	1	0	0	0	0	0	0	1	0	0	0	0	1	0	0	0	1	0	1	1	0	0	1	0	0	0	1	0	0.25	0.5	64	4	0.0625	64	16	0.5	512
SAL03290	SAL03290	Gallinarum	Pullorum	2151	L2b	Asia	China	Central China	Henan	2015	Chicken	Lab	1	0	0	0	0	0	0	1	0	0	0	0	1	0	0	0	1	0	1	1	0	0	1	0	0	0	1	0	0.125	0.5	64	4	0.5	64	32	0.5	512
SAL03307	SAL03307	Gallinarum	Pullorum	2151	L2b	Asia	China	Central China	Henan	2015	Chicken	Lab	1	0	0	0	0	0	0	1	0	0	0	0	1	0	0	0	1	0	1	1	0	0	1	0	0	0	1	0	0.25	1	64	4	0.25	64	16	0.5	512
SAL02647	SAL02647	Gallinarum	Pullorum	2151	L2b	Asia	China	Central China	Hubei	2017	Chicken	Lab	1	0	0	0	0	0	0	1	0	0	0	0	1	0	0	0	1	0	1	1	0	0	1	0	0	0	1	0	0.25	2	4	2	8	64	32	0.25	512
SAL04028	SAL04028	Gallinarum	Pullorum	2151	L2b	Asia	China	Northeastern China	Heilongjiang	2017	Chicken	Lab	1	0	0	0	0	0	0	1	0	0	0	0	1	0	0	0	1	0	1	1	0	0	1	0	0	0	1	0	0.25	1	256	4	0.125	64	64	0.5	512
SAL04025	SAL04025	Gallinarum	Pullorum	2151	L2b	Asia	China	Northeastern China	Heilongjiang	2017	Chicken	Lab	1	0	0	1	0	0	0	1	0	0	0	0	1	0	0	0	1	0	1	1	0	0	1	0	0	0	1	0	0.625	1	64	4	0.25	64	64	0.25	512
SAL02649	SAL02649	Gallinarum	Pullorum	2151	L2b	Asia	China	Southern China	Guangxi	2018	Chicken egg	Lab	1	0	0	0	0	0	0	1	0	0	0	0	1	0	0	0	1	0	1	1	0	0	1	0	0	0	1	0	0.25	2	32	8	8	64	32	0.125	512
SAL02648	SAL02648	Gallinarum	Pullorum	2151	L2b	Asia	China	Southern China	Guangxi	2018	Chicken	Lab	1	0	0	0	0	0	0	1	0	0	0	0	1	0	0	0	1	0	1	1	0	0	1	0	0	0	1	0	0.25	2	64	16	16	64	32	0.25	512
SAL02650	SAL02650	Gallinarum	Pullorum	2151	L2b	Asia	China	Southern China	Guangxi	2018	Chicken egg	Lab	1	0	0	0	0	0	0	1	0	0	0	0	1	0	0	0	1	0	1	1	0	0	1	0	0	0	1	0	0.25	1	64	8	8	64	32	0.25	512
SAL03308	SAL03308	Gallinarum	Pullorum	2151	L2b	Asia	China	Central China	Henan	2015	Chicken	Lab	1	0	0	0	0	0	0	1	0	0	0	0	1	0	0	0	1	0	1	1	0	0	1	0	0	0	1	0	0.25	1	32	4	0.25	64	16	0.25	512
SAL04026	SAL04026	Gallinarum	Pullorum	2151	L2b	Asia	China	Northeastern China	Heilongjiang	2017	Chicken	Lab	1	0	0	0	0	0	0	1	0	0	0	0	1	0	0	0	1	0	1	1	0	0	1	0	0	0	1	0	0.25	1	128	4	0.25	64	64	0.5	512
SAL03306	SAL03306	Gallinarum	Pullorum	2151	L2b	Asia	China	Central China	Henan	2015	Chicken	Lab	1	0	0	0	0	0	0	1	0	0	0	0	1	0	0	0	1	0	1	1	0	0	1	0	0	0	1	0	0.25	0.5	32	4	0.125	64	16	0.25	512
SAL PA7720AA	6702	Gallinarum	Pullorum	92	L3a	Asia	China	Eastern China	Jiangsu	1967	Chicken	Public database	1	0	0	0	0	0	0	0	0	0	0	0	0	0	0	0	0	0	1	0	0	0	1	0	0	0	0	0	NA	NA	NA	NA	NA	NA	NA	NA	NA
ERS2630722	6703	Gallinarum	Pullorum	92	L3a	Asia	China	Eastern China	Jiangsu	1967	Chicken	Public database	1	0	0	0	0	0	0	0	0	0	0	0	0	0	0	0	0	0	1	0	0	0	1	0	0	0	0	0	NA	NA	NA	NA	NA	NA	NA	NA	NA
MY0189	MY0189	Gallinarum	Pullorum	92	L3b	Asia	China	Northern China	Beijing	1954	Chicken	Lab	1	0	0	0	0	0	0	0	0	0	0	0	0	0	0	0	1	0	1	1	0	0	1	0	0	0	0	0	1	4	64	2	0.25	0.5	4	0.03125	4
ERS2630752	S081014C7	Gallinarum	Pullorum	92	L3b	Asia	China	Eastern China	Jiangsu	2008	Chicken	Public database	1	0	0	0	0	0	0	0	0	0	0	0	0	0	0	0	1	0	1	1	0	0	1	0	0	0	0	0	NA	NA	NA	NA	NA	NA	NA	NA	NA
SAL PA7974AA	S9852	Gallinarum	Pullorum	92	L3b	Asia	China	Eastern China	Jiangsu	1998	Chicken	Public database	1	0	0	0	0	0	0	0	0	0	0	0	0	0	0	0	1	0	1	1	0	0	1	0	0	0	0	0	NA	NA	NA	NA	NA	NA	NA	NA	NA
SAL PA7702AA	S081014C19	Gallinarum	Pullorum	92	L3b	Asia	China	Eastern China	Jiangsu	2008	Chicken	Public database	1	0	0	0	0	0	0	0	0	0	0	0	0	0	0	0	1	0	1	1	0	0	1	0	0	0	0	0	NA	NA	NA	NA	NA	NA	NA	NA	NA
SAL03447	SAL03447	Gallinarum	Pullorum	92	L3b	Asia	China	Central China	Hubei	2013	Chicken	Lab	1	0	0	0	0	0	0	0	0	0	0	0	0	0	0	0	1	0	1	1	0	0	1	0	0	0	0	0	0.25	2	16	8	0.125	1	2	0.25	64
SAL EA6570AA	NA	Gallinarum	Pullorum	92	L3b	foreign	foreign	NA	NA	2012	Chicken	Public database	1	0	0	0	0	0	0	0	0	0	0	0	0	0	0	0	1	0	0	1	0	0	1	0	0	0	0	0	NA	NA	NA	NA	NA	NA	NA	NA	NA
SAL FB2386AA	NA	Gallinarum	Pullorum	92	L3b	foreign	foreign	NA	NA	2017	Chicken	Public database	1	0	0	0	0	0	0	0	0	0	0	0	0	0	0	0	1	0	0	1	0	0	1	0	0	0	0	0	NA	NA	NA	NA	NA	NA	NA	NA	NA
GCA 015024695.1	5781	Gallinarum	Pullorum	92	L3b	Europe	Germany	NA	NA	2013	Chicken	Public database	1	0	0	0	0	0	0	0	0	0	0	0	0	0	0	0	1	0	0	1	0	0	1	0	0	0	0	0	NA	NA	NA	NA	NA	NA	NA	NA	NA
SAL TA8783AA	SARB51	Gallinarum	Pullorum	92	L3b	Europe	Germany	NA	NA	2004	Chicken	Public database	1	0	0	0	0	0	0	0	0	0	0	0	0	0	0	0	1	0	1	1	0	0	1	0	0	0	0	0	NA	NA	NA	NA	NA	NA	NA	NA	NA
ERS1867656	SG70912_FD_I1	Gallinarum	Pullorum	92	L3b	Europe	Sweden	NA	NA	2012	Chicken	Public database	1	0	0	0	0	0	0	0	0	0	0	0	0	0	0	0	1	0	1	1	0	0	1	0	0	0	0	0	NA	NA	NA	NA	NA	NA	NA	NA	NA
ERS1867657	SG71012_FD_I2	Gallinarum	Pullorum	92	L3b	Europe	Sweden	NA	NA	2012	Chicken	Public database	1	0	0	0	0	0	0	0	0	0	0	0	0	0	0	0	1	0	1	1	0	0	1	0	0	0	0	0	NA	NA	NA	NA	NA	NA	NA	NA	NA
ERS1867658	SG71312_FD_I3	Gallinarum	Pullorum	92	L3b	Europe	Sweden	NA	NA	2012	Chicken	Public database	1	0	0	0	0	0	0	0	0	0	0	0	0	0	0	0	1	0	1	1	0	0	1	0	0	0	0	0	NA	NA	NA	NA	NA	NA	NA	NA	NA
ERS1867655	SG60212_FC	Gallinarum	Pullorum	92	L3b	Europe	Sweden	NA	NA	2012	Chicken	Public database	1	0	0	0	0	0	0	0	0	0	0	0	0	0	0	0	1	0	1	1	0	0	1	0	0	0	0	0	NA	NA	NA	NA	NA	NA	NA	NA	NA
SAL FB2387AA	NA	Gallinarum	Pullorum	92	L3b	foreign	foreign	NA	NA	2017	Chicken	Public database	1	0	0	0	0	0	0	0	0	0	0	0	0	0	0	0	1	0	0	1	0	0	1	0	0	0	0	0	NA	NA	NA	NA	NA	NA	NA	NA	NA
GCA 015024675.1	5783	Gallinarum	Pullorum	92	L3b	Europe	Germany	NA	NA	2013	Chicken	Public database	1	0	0	0	0	0	0	0	0	0	0	0	0	0	0	0	1	0	0	1	0	0	1	0	0	0	0	0	NA	NA	NA	NA	NA	NA	NA	NA	NA
SAL FB2384AA	NA	Gallinarum	Pullorum	92	L3b	foreign	foreign	NA	NA	2017	Chicken	Public database	1	0	0	0	0	0	0	0	0	0	0	0	0	0	0	0	1	0	1	1	0	0	1	0	0	0	0	0	NA	NA	NA	NA	NA	NA	NA	NA	NA
GCA 015024735.1	5767	Gallinarum	Pullorum	92	L3b	Europe	Germany	NA	NA	2013	Chicken	Public database	1	0	0	0	0	0	0	0	0	0	0	0	0	0	0	0	1	0	1	1	0	0	1	0	0	0	0	0	NA	NA	NA	NA	NA	NA	NA	NA	NA
SAL RB4559AA	NA	Gallinarum	Pullorum	92	L3b	Europe	Denmark	NA	NA	2019	Chicken	Public database	1	0	0	0	0	0	0	0	0	0	0	0	0	0	0	0	1	0	1	1	0	0	1	0	0	0	0	0	NA	NA	NA	NA	NA	NA	NA	NA	NA
SAL RB4558AA	NA	Gallinarum	Pullorum	92	L3b	Europe	Denmark	NA	NA	2019	Chicken	Public database	1	0	0	0	0	0	0	0	0	0	0	0	0	0	0	0	1	0	1	1	0	0	1	0	0	0	0	0	NA	NA	NA	NA	NA	NA	NA	NA	NA
ERS1867654	SG57712_FB	Gallinarum	Pullorum	92	L3b	Europe	Sweden	NA	NA	2012	Chicken	Public database	1	0	0	0	0	0	0	0	0	0	0	0	0	0	0	0	1	0	1	1	0	0	1	0	0	0	0	0	NA	NA	NA	NA	NA	NA	NA	NA	NA
ERS1867653	SG53812_FA	Gallinarum	Pullorum	92	L3b	Europe	Sweden	NA	NA	2012	Chicken	Public database	1	0	0	0	0	0	0	0	0	0	0	0	0	0	0	0	1	0	1	0	0	0	1	0	0	0	0	0	NA	NA	NA	NA	NA	NA	NA	NA	NA
SAL PA7968AA	31	Gallinarum	Pullorum	92	L3b	Europe	Denmark	NA	NA	1952	Chicken egg	Public database	1	0	0	0	0	0	0	0	0	0	0	0	0	0	0	0	0	0	0	1	0	0	1	0	0	0	0	0	NA	NA	NA	NA	NA	NA	NA	NA	NA
ERS2630739	S9847	Gallinarum	Pullorum	3723	L3b	Asia	China	Eastern China	Jiangsu	1998	Chicken	Public database	1	0	0	0	0	0	0	0	0	0	0	0	0	0	0	0	1	0	1	1	0	0	1	0	0	0	0	0	NA	NA	NA	NA	NA	NA	NA	NA	NA
SAL03388	SAL03388	Gallinarum	Pullorum	92	L3b	Asia	China	Eastern China	Jiangsu	2011	Chicken	Lab	1	0	0	0	0	0	0	1	0	0	0	0	1	1	0	0	1	0	1	1	0	0	1	0	0	0	1	0	0.25	1	32	8	8	8	2	0.5	512
SAL03386	SAL03386	Gallinarum	Pullorum	92	L3b	Asia	China	Eastern China	Jiangsu	2008	Chicken	Lab	1	1	0	0	0	0	0	1	0	1	0	1	1	1	0	0	1	0	1	1	0	0	1	0	1	0	1	0	0.25	1	16	8	4	8	2	0.5	512
SAL PA7747AA	S9876	Gallinarum	Pullorum	92	L3b	Asia	China	Eastern China	Jiangsu	1998	Chicken	Public database	1	0	0	0	0	0	0	0	0	0	0	0	0	0	0	0	1	0	1	1	0	0	1	0	0	0	0	0	NA	NA	NA	NA	NA	NA	NA	NA	NA
SAL03392	SAL03392	Gallinarum	Pullorum	92	L3b	Asia	China	Southern China	Guangxi	2013	Chicken	Lab	1	0	0	0	0	0	0	0	0	0	0	0	0	0	0	0	1	0	1	1	0	0	1	0	0	0	0	0	0.25	2	16	8	0.0625	4	2	0.25	8
SAL00742	SAL00742	Gallinarum	Pullorum	92	L3b	Asia	China	Eastern China	Jiangsu	2017	Chicken	Lab	1	0	0	0	0	0	1	0	0	0	0	0	0	0	0	0	1	0	1	1	0	0	1	0	0	0	0	0	0.5	1	64	4	1	64	1	0.5	512
SAL PA7693AA	1215	Gallinarum	Pullorum	92	L3b	Asia	China	Eastern China	Anhui	2012	Chicken	Public database	1	0	0	0	0	0	0	0	0	0	0	0	0	0	0	0	1	0	1	1	0	0	1	0	0	0	0	0	NA	NA	NA	NA	NA	NA	NA	NA	NA
TH184	TH184	Gallinarum	Pullorum	92	L3b	Asia	China	Eastern China	Jiangxi	2022	Chicken	Lab	1	0	0	0	0	0	0	0	0	0	0	0	0	0	0	0	1	0	1	1	0	0	1	0	0	0	0	0	NA	NA	NA	NA	NA	NA	NA	NA	NA
SAL PA7983AA	S07023	Gallinarum	Pullorum	92	L3b	Asia	China	Eastern China	Jiangsu	2007	Chicken	Public database	1	0	0	0	0	0	0	0	0	0	0	0	0	0	0	0	1	0	1	1	0	0	1	0	0	0	0	0	NA	NA	NA	NA	NA	NA	NA	NA	NA
SAL PA7757AA	S08024	Gallinarum	Pullorum	92	L3b	Asia	China	Central China	Henan	2008	Chicken	Public database	1	0	0	0	0	0	0	0	0	0	0	0	0	0	0	0	1	0	1	1	0	0	1	0	0	0	0	0	NA	NA	NA	NA	NA	NA	NA	NA	NA
SAL PA6310AA	6202	Gallinarum	Pullorum	92	L3b	Asia	China	Eastern China	Jiangsu	1962	Chicken egg	Public database	1	0	1	0	1	0	0	0	0	0	0	0	1	1	0	0	1	0	1	1	0	0	1	0	0	1	0	0	NA	NA	NA	NA	NA	NA	NA	NA	NA
SAL PA7741AA	6504	Gallinarum	Pullorum	92	L3b	Asia	China	Eastern China	Jiangsu	1965	Chicken egg	Public database	1	0	1	0	1	0	0	0	0	0	0	0	1	1	0	0	1	0	1	1	0	0	1	0	0	1	0	0	NA	NA	NA	NA	NA	NA	NA	NA	NA
SAL PA0702AA	6201	Gallinarum	Pullorum	92	L3b	Asia	China	Eastern China	Jiangsu	1962	Chicken egg	Public database	1	0	1	0	1	0	0	0	0	0	0	0	1	1	0	0	1	0	1	1	0	0	1	0	0	1	0	0	NA	NA	NA	NA	NA	NA	NA	NA	NA
SAL00736	SAL00736	Gallinarum	Pullorum	92	L3b	Asia	China	Eastern China	Jiangsu	2017	Chicken egg	Lab	1	0	0	0	0	0	1	0	0	0	0	0	0	0	0	0	1	0	1	1	0	0	1	0	0	0	0	0	0.125	1	32	2	0.5	2	1	0.25	512
SAL00747	SAL00747	Gallinarum	Pullorum	92	L3b	Asia	China	Eastern China	Jiangsu	2017	Chicken	Lab	1	0	1	0	1	0	0	0	0	0	0	0	1	1	0	0	1	0	1	1	0	0	1	0	0	1	0	0	0.5	2	64	2	0.25	2	1	0.5	512
SAL00741	SAL00741	Gallinarum	Pullorum	92	L3b	Asia	China	Eastern China	Jiangsu	2017	Chicken egg	Lab	1	0	1	0	1	0	0	0	0	0	0	0	1	1	0	0	1	0	1	1	0	0	1	1	0	1	0	0	0.5	1	64	4	1	64	1	0.25	512
SAL00740	SAL00740	Gallinarum	Pullorum	92	L3b	Asia	China	Eastern China	Jiangsu	2017	Chicken egg	Lab	1	0	1	0	1	0	1	0	0	0	0	0	1	1	0	0	1	1	1	1	0	0	1	0	0	1	1	0	0.5	1	64	8	0.25	2	1	0.5	512
SAL04027	SAL04027	Gallinarum	Pullorum	92	L3b	Asia	China	Northeastern China	Heilongjiang	2017	Chicken egg	Lab	1	0	1	0	1	0	0	0	0	0	0	0	1	1	0	0	1	0	1	1	0	0	1	0	0	1	0	0	0.25	2	256	4	0.25	4	1	2	512
SAL03320	SAL03320	Gallinarum	Pullorum	92	L3b	Asia	China	Central China	Henan	2014	Chicken egg	Lab	1	0	1	0	1	0	0	0	0	0	0	0	1	1	0	0	1	0	1	1	0	0	1	0	0	1	0	0	0.5	2	256	8	0.125	0.5	0.5	0.5	512
SAL03319	SAL03319	Gallinarum	Pullorum	92	L3b	Asia	China	Central China	Henan	2014	Chicken	Lab	1	0	1	0	1	0	0	0	0	0	0	0	1	1	0	0	1	0	1	1	0	0	1	0	0	1	0	0	0.5	2	256	4	0.5	1	0.5	0.5	512
SAL03337	SAL03337	Gallinarum	Pullorum	New1	L3b	Asia	China	Central China	Henan	2015	Chicken	Lab	1	0	0	0	0	0	0	0	0	0	0	0	0	0	0	0	1	0	1	1	0	1	1	0	0	0	0	0	0.5	1	256	4	0.0625	4	4	1	512
SAL03335	SAL03335	Gallinarum	Pullorum	92	L3b	Asia	China	Central China	Henan	2015	Chicken	Lab	1	0	0	0	0	0	0	0	0	0	0	0	0	0	0	0	1	0	1	1	0	0	1	0	0	0	0	0	0.25	1	256	4	0.25	1	4	0.5	512
SAL PA7694AA	13-82	Gallinarum	Pullorum	92	L3b	Asia	China	Central China	Henan	2014	Chicken	Public database	1	0	0	0	0	0	0	0	0	0	0	0	0	0	0	0	1	0	1	1	0	0	1	0	0	0	0	0	NA	NA	NA	NA	NA	NA	NA	NA	NA
SAL03305	SAL03305	Gallinarum	Pullorum	92	L3b	Asia	China	Central China	Henan	2015	Chicken	Lab	1	0	0	0	0	0	0	0	0	0	0	0	0	0	0	0	1	0	1	1	0	0	1	0	0	0	0	0	0.125	0.5	32	4	0.0625	0.5	0.5	0.25	512
SAL03318	SAL03318	Gallinarum	Pullorum	92	L3b	Asia	China	Central China	Henan	2014	Chicken	Lab	1	0	0	0	0	0	0	0	0	0	0	0	0	0	0	0	1	0	1	1	0	0	1	0	0	0	0	0	0.5	2	32	16	0.25	1	0.5	0.5	512
SAL03317	SAL03317	Gallinarum	Pullorum	92	L3b	Asia	China	Central China	Henan	2014	Chicken	Lab	1	0	0	0	0	0	0	0	0	0	0	0	0	0	0	0	1	0	1	1	0	0	1	0	0	0	0	0	0.5	2	32	8	0.5	1	0.5	0.5	512
SAL03313	SAL03313	Gallinarum	Pullorum	92	L3b	Asia	China	Central China	Henan	2014	Chicken	Lab	1	0	0	0	0	0	0	0	0	0	0	0	0	0	0	0	1	0	1	1	0	0	1	0	0	0	0	0	0.25	1	32	8	0.125	1	0.5	0.5	512
ERS2630720	6508	Gallinarum	Pullorum	92	L3b	Asia	China	Eastern China	Jiangsu	1965	Chicken	Public database	1	0	0	0	0	0	0	0	0	0	0	0	0	0	0	0	1	0	1	1	0	0	1	0	0	0	0	0	NA	NA	NA	NA	NA	NA	NA	NA	NA
SAL PA7713AA	6509	Gallinarum	Pullorum	92	L3b	Asia	China	Eastern China	Jiangsu	1965	Chicken	Public database	1	0	0	0	0	0	0	0	0	0	0	0	0	0	0	0	1	0	1	1	0	0	1	0	0	0	0	0	NA	NA	NA	NA	NA	NA	NA	NA	NA
SAL PA7973AA	C79-13	Gallinarum	Pullorum	92	L3b	Asia	China	Northern China	Beijing	1965	Chicken	Public database	1	0	0	0	0	0	0	0	0	0	0	0	0	0	0	0	1	0	1	1	0	0	1	0	0	0	0	0	NA	NA	NA	NA	NA	NA	NA	NA	NA
ERS2630718	6210	Gallinarum	Pullorum	92	L3b	Asia	China	Eastern China	Jiangsu	1962	Chicken	Public database	1	0	0	0	0	0	0	0	0	0	0	0	0	0	0	0	1	0	1	1	0	0	1	0	0	0	0	0	NA	NA	NA	NA	NA	NA	NA	NA	NA
SAL PA7749AA	6701	Gallinarum	Pullorum	92	L3b	Asia	China	Eastern China	Jiangsu	1967	Chicken	Public database	1	0	0	0	0	0	0	0	0	0	0	0	0	0	0	0	1	0	1	1	0	0	1	0	0	0	0	0	NA	NA	NA	NA	NA	NA	NA	NA	NA
ERS2630738	S9835	Gallinarum	Pullorum	92	L3b	Asia	China	Eastern China	Jiangsu	1998	Chicken	Public database	1	0	0	0	0	0	0	0	0	0	0	0	0	0	0	0	1	0	1	0	0	0	1	0	0	0	0	0	NA	NA	NA	NA	NA	NA	NA	NA	NA
SAL PA7977AA	SLH30	Gallinarum	Pullorum	92	L3b	Asia	China	Eastern China	Jiangsu	2006	Chicken	Public database	1	0	0	0	0	0	0	0	0	0	0	0	0	0	0	0	1	0	1	0	0	0	1	0	0	0	0	0	NA	NA	NA	NA	NA	NA	NA	NA	NA
SAL03443	SAL03443	Gallinarum	Pullorum	92	L3b	Asia	China	Central China	Henan	2013	Chicken	Lab	1	0	0	0	0	0	0	0	0	0	0	0	0	0	0	0	1	0	1	0	0	0	1	0	0	0	0	0	0.25	2	16	16	8	4	2	1	512
SAL00724	SAL00724	Gallinarum	Pullorum	92	L3b	Asia	China	Eastern China	Jiangsu	2015	Chicken	Lab	1	0	0	0	0	0	0	0	0	0	0	0	0	0	0	0	1	0	1	1	0	0	1	0	0	0	0	0	32	4	32	2	0.25	64	8	0.125	64
SAL PA7733AA	1306	Gallinarum	Pullorum	92	L3b	Asia	China	Eastern China	Jiangsu	2013	Chicken	Public database	1	0	0	0	0	0	0	0	0	0	0	0	0	0	0	0	1	0	1	0	0	0	1	0	0	0	0	0	NA	NA	NA	NA	NA	NA	NA	NA	NA
SAL03442	SAL03442	Gallinarum	Pullorum	92	L3b	Asia	China	Central China	Henan	2013	Chicken	Lab	1	0	0	0	0	0	0	0	0	0	0	0	0	0	0	0	1	0	1	0	0	0	1	0	0	0	0	0	0.25	2	32	16	8	8	8	1	512
SAL00707	SAL00707	Gallinarum	Pullorum	92	L3b	Asia	China	Eastern China	Jiangsu	2014	Chicken	Lab	1	0	0	0	0	0	0	0	0	0	0	0	0	0	0	0	1	0	1	1	0	0	1	0	0	0	0	0	1	4	64	4	0.25	64	8	0.125	64
SAL00705	SAL00705	Gallinarum	Pullorum	92	L3b	Asia	China	Eastern China	Jiangsu	2014	Chicken	Lab	1	0	1	0	1	0	1	0	0	0	0	0	1	0	0	0	1	1	1	1	0	0	1	0	0	1	0	0	0.25	1	64	4	1	1	1	0.125	64
ERS2630765	1331	Gallinarum	Pullorum	92	L3b	Asia	China	Eastern China	Jiangsu	2013	Chicken	Public database	1	0	0	0	0	0	0	0	0	0	0	0	0	0	0	0	1	0	1	0	0	0	1	0	0	0	0	0	NA	NA	NA	NA	NA	NA	NA	NA	NA
SAL PA7755AA	1211	Gallinarum	Pullorum	92	L3b	Asia	China	Eastern China	Jiangsu	2012	Chicken	Public database	1	0	0	0	0	0	0	0	0	0	0	0	0	0	0	0	1	0	1	0	0	0	1	0	0	0	0	0	NA	NA	NA	NA	NA	NA	NA	NA	NA
SAL PA7746AA	1213	Gallinarum	Pullorum	92	L3b	Asia	China	Eastern China	Jiangsu	2012	Chicken	Public database	1	0	0	0	0	0	0	0	0	0	0	0	0	0	0	0	1	0	1	0	0	0	1	0	0	0	0	0	NA	NA	NA	NA	NA	NA	NA	NA	NA
SAL03444	SAL03444	Gallinarum	Pullorum	92	L3b	Asia	China	Central China	Hubei	2013	Chicken	Lab	1	0	0	0	0	0	0	0	0	0	0	0	0	0	0	0	1	0	1	1	0	0	1	0	0	0	1	0	0.25	2	16	16	8	8	2	1	512
SAL03445	SAL03445	Gallinarum	Pullorum	92	L3b	Asia	China	Central China	Hubei	2013	Chicken	Lab	1	0	0	0	0	0	0	0	0	0	0	0	0	0	0	0	1	0	1	0	0	0	1	0	0	0	0	0	0.25	2	32	8	4	4	8	0.5	512
SAL PA7736AA	S04021	Gallinarum	Pullorum	92	L3b	Asia	China	Eastern China	Jiangsu	2004	Chicken	Public database	1	0	0	0	0	0	0	0	0	0	0	0	0	0	0	0	1	0	1	0	0	0	1	0	0	0	0	0	NA	NA	NA	NA	NA	NA	NA	NA	NA
SAL00710	SAL00710	Gallinarum	Pullorum	92	L3b	Asia	China	Eastern China	Jiangsu	2014	Chicken	Lab	1	0	0	0	0	0	0	0	0	0	0	0	0	0	0	0	1	0	1	1	0	0	1	0	0	0	0	0	0.0625	1	32	4	0.25	2	1	0.125	64
SAL PA7722AA	S98116	Gallinarum	Pullorum	92	L3b	Asia	China	Northwestern China	Xinjiang	1997	Chicken	Public database	1	0	0	0	0	0	0	0	0	0	0	0	0	0	0	0	1	0	1	1	0	0	1	0	0	0	0	0	NA	NA	NA	NA	NA	NA	NA	NA	NA
SAL PA7689AA	1314	Gallinarum	Pullorum	92	L3b	Asia	China	Eastern China	Jiangsu	2013	Chicken	Public database	1	0	0	0	0	0	0	0	0	0	0	0	0	0	0	0	1	0	1	1	0	0	1	0	0	0	0	0	NA	NA	NA	NA	NA	NA	NA	NA	NA
SAL03390	SAL03390	Gallinarum	Pullorum	92	L3b	Asia	China	Eastern China	Jiangsu	2012	Chicken	Lab	1	0	0	0	0	0	0	0	0	0	0	0	0	0	0	0	1	0	1	1	0	0	1	0	0	0	0	0	0.25	1	16	8	8	4	1	0.5	512
SAL PA7724AA	S9881	Gallinarum	Pullorum	92	L3b	Asia	China	Eastern China	Jiangsu	1998	Chicken	Public database	1	0	0	0	0	0	0	0	0	0	0	0	0	0	0	0	1	0	1	1	0	0	1	0	0	0	0	0	NA	NA	NA	NA	NA	NA	NA	NA	NA
SAL PA7976AA	SC14-H	Gallinarum	Pullorum	92	L3b	Asia	China	Southwestern china	Sichuan	2003	Chicken	Public database	1	0	1	0	1	0	0	1	0	0	0	0	1	1	0	0	1	0	1	1	0	0	1	0	0	1	1	0	NA	NA	NA	NA	NA	NA	NA	NA	NA
SAL PA7700AA	S9804	Gallinarum	Pullorum	92	L3b	Asia	China	Eastern China	Jiangsu	1998	Chicken	Public database	1	0	1	0	1	0	0	1	0	0	0	0	1	0	0	0	1	0	1	1	0	0	1	0	0	1	1	0	NA	NA	NA	NA	NA	NA	NA	NA	NA
SAL PA7725AA	S9303	Gallinarum	Pullorum	92	L3b	Asia	China	Northwestern China	Shaanxi	1993	Chicken	Public database	1	0	1	0	1	0	0	1	0	0	0	0	1	1	0	0	1	0	1	1	0	0	1	0	0	1	1	0	NA	NA	NA	NA	NA	NA	NA	NA	NA
SAL PA7695AA	S98109	Gallinarum	Pullorum	92	L3b	Asia	China	Northwestern China	Shaanxi	1998	Chicken	Public database	1	0	1	0	1	0	0	1	0	0	0	0	1	1	0	0	1	0	1	1	0	0	1	0	0	1	1	0	NA	NA	NA	NA	NA	NA	NA	NA	NA
SAL PA7975AA	1001	Gallinarum	Pullorum	92	L3b	Asia	China	NA	NA	1971	Chicken	Public database	1	0	0	0	0	0	0	0	0	0	0	0	0	0	0	0	0	0	1	1	0	0	1	0	0	0	0	0	NA	NA	NA	NA	NA	NA	NA	NA	NA
SAL PA7754AA	B8604	Gallinarum	Pullorum	92	L3b	Asia	China	Northern China	Beijing	1986	Chicken	Public database	1	0	0	0	0	0	0	0	0	0	0	0	0	0	0	0	1	0	1	1	0	0	1	0	0	0	0	0	NA	NA	NA	NA	NA	NA	NA	NA	NA
SAL03396	SAL03396	Gallinarum	Pullorum	92	L3b	Asia	China	Northwestern China	Gansu	2014	Chicken	Lab	1	0	0	0	0	0	0	0	0	0	0	0	0	0	0	0	1	0	1	1	0	0	1	0	0	0	0	0	0.25	64	32	8	0.125	64	32	0.5	512
ERS2630728	B8605	Gallinarum	Pullorum	92	L3b	Asia	China	Northern China	Beijing	1986	Chicken	Public database	1	0	0	0	0	0	0	0	0	0	0	0	0	0	0	0	1	0	1	1	0	0	1	0	0	0	0	0	NA	NA	NA	NA	NA	NA	NA	NA	NA
SAL03446	SAL03446	Gallinarum	Pullorum	92	L3b	Asia	China	Central China	Hubei	2013	Chicken	Lab	0	0	0	0	0	0	0	0	0	0	0	0	0	0	0	0	1	0	1	1	0	0	1	0	0	0	0	0	0.25	1	16	8	0.125	0.5	1	0.25	32
ERS2630724	6803	Gallinarum	Pullorum	92	L3b	Asia	China	Eastern China	Jiangsu	1968	Chicken	Public database	1	0	0	0	0	0	0	0	0	0	0	0	0	0	0	0	1	0	1	1	0	0	1	0	0	0	0	0	NA	NA	NA	NA	NA	NA	NA	NA	NA
SAL PA7711AA	S97377	Gallinarum	Pullorum	92	L3b	Asia	China	Eastern China	Jiangsu	1980	Chicken	Public database	1	0	0	0	0	0	0	0	0	0	0	0	0	0	0	0	1	0	1	1	0	0	1	0	0	0	0	0	NA	NA	NA	NA	NA	NA	NA	NA	NA
MY0185	MY0185	Gallinarum	Pullorum	92	L3b	Asia	China	Eastern China	Jiangsu	2009	Chicken	Lab	1	0	0	0	0	0	0	0	0	0	0	0	0	0	0	0	1	0	1	1	0	0	1	0	0	0	0	0	0.5	2	64	2	0.25	1	1	0.03125	16
SAL PA7758AA	S97244	Gallinarum	Pullorum	92	L3b	Asia	China	Eastern China	Jiangsu	1973	Chicken	Public database	1	0	0	0	0	0	0	0	0	0	0	0	0	0	0	0	1	0	1	1	0	0	1	0	0	0	0	0	NA	NA	NA	NA	NA	NA	NA	NA	NA
ERS2630735	S97323	Gallinarum	Pullorum	92	L3b	Asia	China	Eastern China	Jiangsu	1985	Chicken	Public database	1	0	0	0	0	0	0	0	0	0	0	0	0	0	0	0	1	0	1	1	0	0	1	0	0	0	0	0	NA	NA	NA	NA	NA	NA	NA	NA	NA
SAL PA7705AA	S97262	Gallinarum	Pullorum	92	L3b	Asia	China	Eastern China	Jiangsu	1978	Chicken	Public database	1	0	0	0	0	0	0	0	0	0	0	0	0	0	0	0	1	0	1	1	0	0	1	0	0	0	0	0	NA	NA	NA	NA	NA	NA	NA	NA	NA
ERS2630732	S9720X	Gallinarum	Pullorum	92	L3b	Asia	China	Eastern China	Jiangsu	1973	Chicken	Public database	1	0	0	0	0	0	0	0	0	0	0	0	0	0	0	0	1	0	1	1	0	0	1	0	0	0	0	0	NA	NA	NA	NA	NA	NA	NA	NA	NA
ERS2630729	B8607	Gallinarum	Pullorum	92	L3b	Asia	China	Northern China	Beijing	1986	Chicken egg	Public database	1	0	0	0	0	0	0	0	0	0	0	0	0	0	0	0	1	0	1	1	0	0	1	0	0	0	0	0	NA	NA	NA	NA	NA	NA	NA	NA	NA
SAL PA7706AA	S97289	Gallinarum	Pullorum	92	L3b	Asia	China	Eastern China	Jiangsu	1979	Chicken	Public database	1	0	0	0	0	0	0	0	0	0	0	0	0	0	0	0	1	0	1	1	0	0	1	0	0	0	0	0	NA	NA	NA	NA	NA	NA	NA	NA	NA
SAL PA7734AA	S9404	Gallinarum	Pullorum	92	L3b	Asia	China	Northwestern China	Shaanxi	1994	Chicken egg	Public database	1	0	0	0	0	0	0	0	0	0	0	0	0	0	0	0	1	0	1	1	0	0	1	0	0	0	0	0	NA	NA	NA	NA	NA	NA	NA	NA	NA
SAL PA7708AA	B8611	Gallinarum	Pullorum	92	L3b	Asia	China	Northern China	Beijing	1986	Chicken	Public database	1	0	0	0	0	0	0	0	0	0	0	0	0	0	0	0	1	0	1	1	0	0	1	0	0	0	0	0	NA	NA	NA	NA	NA	NA	NA	NA	NA
SAL03391	SAL03391	Gallinarum	Pullorum	92	L3b	Asia	China	Northern China	Beijing	2013	Chicken egg	Lab	1	0	0	0	0	0	0	0	0	0	0	0	0	0	0	0	1	0	1	1	0	0	1	0	0	0	0	0	0.25	1	16	8	1	8	1	0.25	512
SAL PA7718AA	17-30	Gallinarum	Pullorum	92	L3b	Asia	China	Central China	Henan	2014	Chicken egg	Public database	1	0	0	0	0	0	0	0	0	0	0	0	0	0	0	0	1	0	1	1	0	0	1	0	0	0	0	0	NA	NA	NA	NA	NA	NA	NA	NA	NA
SAL00700	SAL00700	Gallinarum	Pullorum	92	L3b	Asia	China	Eastern China	Jiangsu	2013	Chicken egg	Lab	1	0	1	0	1	0	0	0	0	0	0	0	1	0	0	0	1	0	1	1	0	0	1	0	0	1	0	0	0.25	1	32	2	0.25	0.25	0.5	0.25	64
SAL04033	SAL04033	Gallinarum	Pullorum	92	L3b	Asia	China	Northeastern China	Heilongjiang	2017	Chicken egg	Lab	1	0	0	0	0	0	0	0	0	0	0	0	0	0	0	0	1	0	1	1	0	0	1	0	0	0	0	0	0.25	2	256	4	0.25	64	64	0.5	512
SAL03287	SAL03287	Gallinarum	Pullorum	92	L3b	Asia	China	Central China	Henan	2015	Chicken	Lab	1	0	0	0	0	0	0	0	0	0	0	0	0	0	0	0	1	0	1	1	0	0	1	0	0	0	0	0	0.25	1	32	8	0.125	0.5	0.5	1	512
SAL PA7727AA	S9833	Gallinarum	Pullorum	92	L3b	Asia	China	Eastern China	Jiangsu	1998	Chicken	Public database	1	0	0	0	0	0	0	0	0	0	0	0	0	0	0	0	1	0	1	1	0	0	1	0	0	0	0	0	NA	NA	NA	NA	NA	NA	NA	NA	NA
SAL03285	SAL03285	Gallinarum	Pullorum	92	L3b	Asia	China	Central China	Henan	2015	Chicken	Lab	1	0	0	0	0	0	0	0	0	0	0	0	0	0	0	0	1	0	1	1	0	0	1	0	0	0	0	0	0.125	1	16	8	0.5	4	16	2	512
SAL PA7971AA	S9886	Gallinarum	Pullorum	92	L3b	Asia	China	Eastern China	Jiangsu	1998	Chicken	Public database	1	1	0	0	0	0	0	0	0	1	0	1	0	1	0	0	1	0	1	1	0	0	1	0	1	0	0	0	NA	NA	NA	NA	NA	NA	NA	NA	NA
SAL03324	SAL03324	Gallinarum	Pullorum	92	L3b	Asia	China	Central China	Henan	2014	Chicken egg	Lab	1	0	0	0	0	0	0	0	0	0	0	0	0	0	0	0	1	0	1	1	0	0	1	0	0	0	0	0	0.25	1	32	4	0.25	2	1	0.5	512
SAL03322	SAL03322	Gallinarum	Pullorum	92	L3b	Asia	China	Central China	Henan	2014	Chicken egg	Lab	1	0	0	0	0	0	0	0	0	1	0	1	0	1	0	0	1	0	1	1	0	0	1	0	1	0	0	0	0.5	2	64	8	0.25	1	0.5	0.5	512
SAL03321	SAL03321	Gallinarum	Pullorum	92	L3b	Asia	China	Central China	Henan	2014	Chicken egg	Lab	1	0	0	0	0	0	0	0	0	1	0	1	0	1	0	0	1	0	1	1	0	0	1	0	1	0	0	0	0.5	2	32	4	0.5	1	0.5	0.5	512
SAL03323	SAL03323	Gallinarum	Pullorum	92	L3b	Asia	China	Central China	Henan	2014	Chicken	Lab	1	1	0	0	0	0	0	0	0	1	0	1	0	1	0	0	1	0	1	1	0	0	1	0	1	0	0	0	0.5	1	128	8	0.25	2	0.5	0.5	512
SAL02697	SAL02697	Gallinarum	Pullorum	92	L3b	Asia	China	Southern China	Guangxi	2018	Chicken	Lab	1	1	0	0	0	0	0	0	0	0	0	1	0	1	0	0	1	0	0	1	0	0	1	0	1	0	0	0	0.25	1	4	64	0.25	16	8	0.03125	32
SAL02695	SAL02695	Gallinarum	Pullorum	92	L3b	Asia	China	Southern China	Guangxi	2018	Chicken	Lab	1	1	0	0	0	0	0	0	0	1	0	1	0	1	0	0	1	0	1	1	0	0	1	0	1	0	0	0	0.25	1	4	64	0.25	0.5	2	0.03125	32
SAL02694	SAL02694	Gallinarum	Pullorum	92	L3b	Asia	China	Southern China	Guangxi	2018	Chicken	Lab	1	1	0	0	0	0	0	0	0	1	0	1	0	1	0	0	1	0	1	1	0	0	1	0	1	0	0	0	0.25	1	8	64	0.25	1	4	0.03125	32
SAL04037	SAL04037	Gallinarum	Pullorum	92	L3b	Asia	China	Northeastern China	Heilongjiang	2017	Chicken	Lab	1	1	0	0	0	0	0	0	0	1	0	1	0	1	0	0	1	0	0	1	0	0	1	0	1	0	0	0	0.25	4	64	4	0.125	1	1	0.25	512
SAL03333	SAL03333	Gallinarum	Pullorum	92	L3b	Asia	China	Central China	Henan	2014	Chicken	Lab	1	1	0	0	0	0	0	0	0	1	0	1	0	1	0	0	1	0	0	1	0	0	1	0	1	0	0	0	0.25	1	256	4	0.25	1	0.5	1	512
SAL03332	SAL03332	Gallinarum	Pullorum	92	L3b	Asia	China	Central China	Henan	2014	Chicken	Lab	1	1	0	0	0	0	0	0	0	1	0	1	0	1	0	0	1	0	0	1	0	0	1	0	1	0	0	0	0.25	1	128	4	0.25	1	1	1	512
SAL03331	SAL03331	Gallinarum	Pullorum	92	L3b	Asia	China	Central China	Henan	2014	Chicken	Lab	1	1	0	0	0	0	0	0	0	1	0	1	0	1	0	0	1	0	1	1	0	0	1	0	1	0	0	0	0.5	1	128	4	0.125	1	0.5	0.5	512
SAL PA7716AA	S03021	Gallinarum	Pullorum	92	L3b	Asia	China	Eastern China	Jiangsu	2003	Chicken	Public database	1	1	0	0	0	0	0	0	0	1	0	1	0	1	0	0	1	0	1	1	0	0	1	0	1	0	0	0	NA	NA	NA	NA	NA	NA	NA	NA	NA
SAL00745	SAL00745	Gallinarum	Pullorum	92	L3b	Asia	China	Eastern China	Jiangsu	2017	Chicken	Lab	1	1	0	0	0	0	0	0	0	1	0	1	0	1	0	0	1	0	1	1	0	0	1	0	1	0	0	0	0.5	2	64	2	0.5	64	32	0.5	512
SAL00711	SAL00711	Gallinarum	Pullorum	92	L3b	Asia	China	Eastern China	Jiangsu	2014	Chicken egg	Lab	1	1	0	0	0	0	0	0	0	1	0	1	0	1	0	0	1	0	1	1	0	0	1	0	1	0	0	0	0.125	1	64	2	0.5	0.5	1	0.125	64
SAL00713	SAL00713	Gallinarum	Pullorum	92	L3b	Asia	China	Eastern China	Jiangsu	2014	Chicken egg	Lab	1	1	0	0	0	0	0	0	0	1	0	1	0	1	0	0	1	0	1	1	0	0	1	0	1	0	0	0	0.5	1	64	2	1	1	0.5	0.25	64
SAL00712	SAL00712	Gallinarum	Pullorum	92	L3b	Asia	China	Eastern China	Jiangsu	2014	Chicken	Lab	1	1	0	0	0	0	0	0	0	1	0	1	0	1	0	0	1	0	1	1	0	0	1	0	1	0	0	0	0.5	1	32	2	1	0.5	0.5	0.25	64
SAL04024	SAL04024	Gallinarum	Pullorum	92	L3b	Asia	China	Northeastern China	Liaoning	2017	Chicken	Lab	1	0	0	0	0	0	0	0	0	0	0	0	0	0	0	0	1	0	1	1	0	0	1	0	0	0	0	0	0.25	1	32	8	0.25	1	1	1	512
SAL04022	SAL04022	Gallinarum	Pullorum	92	L3b	Asia	China	Northeastern China	Liaoning	2017	Chicken	Lab	1	0	0	0	0	0	0	0	0	0	0	0	0	0	0	0	1	0	1	1	0	0	1	0	0	0	0	0	0.25	1	16	4	0.125	1	2	0.5	512
SAL04023	SAL04023	Gallinarum	Pullorum	92	L3b	Asia	China	Northeastern China	Liaoning	2017	Chicken	Lab	1	0	0	0	0	0	0	0	0	0	0	0	0	0	0	0	1	0	1	1	0	0	1	0	0	0	0	0	0.25	1	16	4	0.125	1	1	0.5	512
SAL04021	SAL04021	Gallinarum	Pullorum	92	L3b	Asia	China	Northeastern China	Liaoning	2017	Chicken	Lab	1	0	0	0	0	0	0	0	0	0	0	0	0	0	0	0	1	0	1	1	0	0	1	0	0	0	0	0	0.625	1	16	4	0.125	32	16	0.5	512
SAL PA7753AA	S0504	Gallinarum	Pullorum	92	L3b	Asia	China	Eastern China	Jiangsu	2005	Chicken	Public database	1	1	0	0	0	0	0	0	0	1	0	1	0	1	0	0	1	0	1	1	0	0	1	0	1	0	0	0	NA	NA	NA	NA	NA	NA	NA	NA	NA
SAL03311	SAL03311	Gallinarum	Pullorum	92	L3b	Asia	China	Central China	Henan	2015	Chicken	Lab	1	1	0	0	0	0	0	0	0	1	0	1	0	1	0	0	1	0	1	1	0	1	1	0	1	0	1	0	0.25	1	64	4	0.25	1	1	0.5	512
SAL03310	SAL03310	Gallinarum	Pullorum	92	L3b	Asia	China	Central China	Henan	2015	Chicken	Lab	1	1	0	0	0	0	0	0	0	1	0	1	0	1	0	0	1	0	1	1	0	0	1	0	1	0	0	0	0.125	0.5	64	4	0.125	1	0.5	0.5	512
SAL03441	SAL03441	Gallinarum	Pullorum	92	L3b	Asia	China	Central China	Henan	2013	Chicken	Lab	1	1	0	0	0	0	0	0	0	1	0	1	0	1	0	0	1	0	1	1	0	0	1	0	1	0	0	0	0.25	2	32	8	4	64	32	0.5	512
SAL PA7707AA	1204	Gallinarum	Pullorum	92	L3b	Asia	China	Eastern China	Jiangsu	2012	Chicken	Public database	1	1	0	0	0	0	0	0	0	1	0	1	0	1	0	0	1	0	1	1	0	0	1	0	1	0	0	0	NA	NA	NA	NA	NA	NA	NA	NA	NA
SAL00714	SAL00714	Gallinarum	Pullorum	92	L3b	Asia	China	Eastern China	Jiangsu	2014	Chicken	Lab	1	1	0	0	0	0	0	0	0	1	0	1	0	1	0	0	1	0	1	1	0	0	1	0	1	0	0	0	0.125	1	64	2	0.5	1	0.5	0.25	64
SAL02680	SAL02680	Gallinarum	Pullorum	92	L3b	Asia	China	Southern China	Guangdong	2013	Chicken	Lab	1	1	0	0	0	0	0	0	0	1	0	1	0	1	0	0	1	0	1	1	0	0	1	0	1	0	0	0	0.25	2	64	4	1	64	32	0.5	512
SAL02679	SAL02679	Gallinarum	Pullorum	92	L3b	Asia	China	Southern China	Guangdong	2013	Chicken egg	Lab	1	0	0	0	0	0	0	0	0	0	0	0	0	0	0	0	1	0	1	1	0	0	1	0	0	0	0	0	0.25	0.5	32	2	4	64	64	1	512
SAL02703	SAL02703	Gallinarum	Pullorum	92	L3b	Asia	China	Southern China	Guangxi	2018	Chicken	Lab	1	1	0	0	0	0	0	0	0	1	0	1	0	1	0	0	1	0	1	1	0	0	1	0	1	0	0	0	0.25	0.5	4	64	0.25	0.5	0.5	0.125	64
SAL02696	SAL02696	Gallinarum	Pullorum	92	L3b	Asia	China	Southern China	Guangxi	2018	Chicken egg	Lab	1	1	0	0	0	0	0	0	0	1	0	1	0	1	0	0	1	0	1	1	0	0	1	0	1	0	0	0	0.25	1	4	64	0.25	0.5	4	0.03125	32
SAL03404	SAL03404	Gallinarum	Pullorum	92	L3b	Asia	China	Northeastern China	Heilongjiang	2012	Chicken	Lab	1	1	0	0	0	0	0	0	0	1	0	1	0	1	0	0	1	0	1	1	0	0	1	0	1	0	0	0	0.5	2	64	4	4	64	2	0.25	512
SAL PA7703AA	S08018	Gallinarum	Pullorum	92	L3b	Asia	China	Eastern China	Anhui	2008	Chicken egg	Public database	1	0	0	0	0	0	0	0	0	1	0	1	0	1	0	0	1	0	1	1	0	0	1	0	1	0	0	0	NA	NA	NA	NA	NA	NA	NA	NA	NA
SAL PA7970AA	S090414zyqC4	Gallinarum	Pullorum	92	L3b	Asia	China	Eastern China	Jiangsu	2009	Chicken	Public database	1	0	0	0	0	0	0	0	0	1	0	1	0	1	0	0	1	0	1	1	0	0	1	0	1	0	0	0	NA	NA	NA	NA	NA	NA	NA	NA	NA
SAL PA7737AA	S08026	Gallinarum	Pullorum	92	L3b	Asia	China	Eastern China	Anhui	2008	Chicken egg	Public database	1	0	0	0	0	0	0	0	0	1	0	1	0	1	0	0	1	0	1	1	0	0	1	0	1	0	0	0	NA	NA	NA	NA	NA	NA	NA	NA	NA
ERS2630744	S06013	Gallinarum	Pullorum	92	L3b	Asia	China	Eastern China	Jiangsu	2006	Chicken	Public database	1	1	0	0	0	0	0	0	0	1	0	1	0	1	0	0	1	0	1	1	0	0	1	0	1	0	0	0	NA	NA	NA	NA	NA	NA	NA	NA	NA
SAL PA7750AA	S081014C16	Gallinarum	Pullorum	92	L3b	Asia	China	Central China	Henan	2008	Chicken	Public database	1	0	0	0	0	0	0	0	0	0	0	0	0	0	0	0	1	0	1	1	0	0	1	0	0	0	0	0	NA	NA	NA	NA	NA	NA	NA	NA	NA
SAL03316	SAL03316	Gallinarum	Pullorum	92	L3b	Asia	China	Central China	Henan	2014	Chicken	Lab	1	1	0	0	0	0	0	0	0	1	0	1	0	1	0	0	1	0	1	1	0	0	1	0	1	0	0	0	0.25	1	128	8	0.25	1	0.5	0.5	512
SAL04036	SAL04036	Gallinarum	Pullorum	92	L3b	Asia	China	Northeastern China	Heilongjiang	2017	Chicken	Lab	1	0	0	0	0	0	0	0	0	0	0	0	0	0	0	0	1	0	1	1	0	0	1	0	0	0	0	0	0.25	8	32	4	0.125	1	2	0.5	512
SAL03312	SAL03312	Gallinarum	Pullorum	92	L3b	Asia	China	Central China	Henan	2014	Chicken	Lab	1	1	0	0	0	0	0	1	0	1	0	1	1	1	0	0	1	0	1	1	0	1	1	0	1	0	1	0	0.25	1	64	4	0.125	0.5	0.5	0.5	512
SAL PA7752AA	17-70	Gallinarum	Pullorum	92	L3b	Asia	China	Central China	Henan	2014	Chicken	Public database	1	1	0	0	0	0	0	0	0	1	0	1	0	1	0	0	1	0	1	1	0	0	1	0	1	0	0	0	NA	NA	NA	NA	NA	NA	NA	NA	NA
SAL03289	SAL03289	Gallinarum	Pullorum	92	L3b	Asia	China	Central China	Henan	2015	Chicken	Lab	1	1	0	0	0	0	0	0	0	1	0	1	0	1	0	0	1	0	0	1	0	1	1	0	1	0	0	0	0.25	1	64	4	0.125	1	0.25	0.5	512
SAL04030	SAL04030	Gallinarum	Pullorum	92	L3b	Asia	China	Northeastern China	Heilongjiang	2017	Chicken	Lab	1	1	0	0	0	0	0	0	0	1	0	1	0	1	0	0	1	0	1	1	0	0	1	0	1	0	0	0	0.25	2	128	4	0.125	64	32	0.5	512
SAL03334	SAL03334	Gallinarum	Pullorum	92	L3b	Asia	China	Central China	Henan	2015	Chicken egg	Lab	1	1	0	0	0	0	0	0	0	1	0	1	0	1	0	0	1	0	1	1	0	1	1	0	1	0	0	0	0.25	1	256	4	0.25	2	4	1	512
SAL03385	SAL03385	Gallinarum	Pullorum	92	L3c	Asia	China	Eastern China	Jiangsu	1978	Chicken	Lab	1	0	0	0	0	0	0	1	0	0	0	0	1	1	0	0	1	0	1	1	0	0	1	0	0	0	1	0	0.25	1	16	8	0.0625	1	1	0.25	512
SAL03448	SAL03448	Gallinarum	Pullorum	92	L3c	Asia	China	Central China	Henan	2013	Chicken	Lab	1	0	0	0	0	0	0	1	0	0	0	0	1	0	0	0	1	0	1	1	0	0	1	0	0	0	1	0	0.25	2	16	8	0.125	64	64	0.5	512
SAL03449	SAL03449	Gallinarum	Pullorum	92	L3c	Asia	China	Central China	Henan	2013	Chicken	Lab	1	0	0	0	0	0	0	1	0	0	0	0	1	0	0	0	1	0	1	1	0	0	1	0	0	0	1	0	0.25	2	32	8	0.125	64	64	0.5	512
SAL00717	SAL00717	Gallinarum	Pullorum	92	L3c	Asia	China	Eastern China	Jiangsu	2014	Chicken egg	Lab	1	0	0	0	0	0	0	1	0	0	0	0	1	1	0	0	1	0	1	1	0	0	1	0	0	0	1	0	0.125	0.5	64	4	0.5	64	16	0.5	64
SAL00739	SAL00739	Gallinarum	Pullorum	92	L3c	Asia	China	Eastern China	Jiangsu	2017	Chicken	Lab	1	0	0	0	0	0	0	1	0	0	0	0	1	0	0	0	1	0	1	1	0	0	1	0	0	0	1	0	0.25	1	32	2	0.25	64	32	0.25	512
SAL00738	SAL00738	Gallinarum	Pullorum	92	L3c	Asia	China	Eastern China	Jiangsu	2017	Chicken	Lab	1	0	0	0	0	0	0	1	0	0	0	0	1	0	0	0	1	0	1	1	0	0	1	0	0	0	1	0	0.25	0.5	64	2	0.25	64	32	0.25	512
SAL03615	SAL03615	Gallinarum	Pullorum	92	L3c	Asia	China	Southern China	Guangdong	2020	Chicken	Lab	1	0	0	0	0	0	0	1	0	0	0	0	1	1	0	0	1	0	1	1	0	0	1	0	0	0	1	0	0.5	2	32	16	8	64	64	0.25	512
SAL03453	SAL03453	Gallinarum	Pullorum	92	L3c	Asia	China	Central China	Hubei	2016	Chicken	Lab	1	0	0	0	0	0	0	1	0	0	0	0	1	1	0	0	1	0	1	1	0	0	1	0	0	0	1	0	0.5	2	32	16	8	64	64	0.25	512
SAL03325	SAL03325	Gallinarum	Pullorum	92	L3c	Asia	China	Central China	Henan	2015	Chicken	Lab	1	0	0	0	0	0	0	1	0	0	0	0	1	0	0	0	1	0	1	1	0	1	1	0	0	0	1	0	0.5	2	64	8	0.5	64	32	0.5	512
SAL03593	SAL03593	Gallinarum	Pullorum	92	L3c	Asia	China	Southern China	Guangxi	2019	Chicken	Lab	1	0	0	0	0	0	0	1	0	0	0	0	1	0	0	0	1	0	1	1	0	0	1	0	0	0	1	0	0.5	2	32	16	4	64	64	0.25	512
SAL04093	SAL04093	Gallinarum	Pullorum	92	L3c	Asia	China	Northwestern China	Xinjiang	2019	Chicken	Lab	1	0	0	0	0	0	0	1	0	0	0	0	1	0	0	0	1	0	1	1	0	0	1	0	0	0	1	0	NA	NA	NA	NA	NA	NA	NA	NA	NA
SAL04092	SAL04092	Gallinarum	Pullorum	92	L3c	Asia	China	Northwestern China	Xinjiang	2019	Chicken	Lab	1	0	0	0	0	0	0	1	0	0	0	0	1	0	0	0	1	0	1	1	0	0	1	0	0	0	1	0	NA	NA	NA	NA	NA	NA	NA	NA	NA
SAL03413	SAL03413	Gallinarum	Pullorum	92	L3c	Asia	China	Southern China	Guangxi	2018	Chicken	Lab	1	0	0	0	0	0	0	1	0	0	0	0	1	0	0	0	1	0	1	1	0	0	1	0	0	0	1	0	0.25	2	16	8	4	64	64	0.5	512
SAL02677	SAL02677	Gallinarum	Pullorum	92	L3c	Asia	China	Southern China	Guangdong	2013	Chicken	Lab	1	0	0	0	0	0	0	1	0	0	0	0	1	1	0	0	1	0	1	1	0	0	1	0	0	0	1	0	0.25	1	32	8	1	64	64	1	512
SAL02675	SAL02675	Gallinarum	Pullorum	92	L3c	Asia	China	Southern China	Guangdong	2013	Chicken	Lab	1	0	0	0	0	0	0	1	0	0	0	0	1	0	0	0	0	0	1	1	0	0	1	0	0	0	1	0	0.5	2	64	8	2	64	32	0.25	512
SAL02681	SAL02681	Gallinarum	Pullorum	92	L3c	Asia	China	Southern China	Guangdong	2013	Chicken	Lab	1	0	0	0	0	0	0	1	0	0	0	0	1	0	0	0	1	0	1	1	0	0	1	0	0	0	1	0	0.25	1	16	8	4	64	64	0.25	512
SAL02676	SAL02676	Gallinarum	Pullorum	92	L3c	Asia	China	Southern China	Guangdong	2013	Chicken	Lab	1	0	0	0	0	0	0	1	0	0	0	0	1	0	0	0	1	0	1	1	0	0	1	0	0	0	1	0	0.25	1	32	8	0.5	64	64	1	512
SAL04019	SAL04019	Gallinarum	Pullorum	92	L3c	Asia	China	Northeastern China	Heilongjiang	2017	Chicken	Lab	1	0	0	0	0	0	0	1	0	0	0	0	1	0	0	0	1	0	1	1	0	0	1	0	0	0	1	0	0.25	1	32	8	0.125	64	64	0.5	512
SAL04018	SAL04018	Gallinarum	Pullorum	92	L3c	Asia	China	Northeastern China	Heilongjiang	2017	Chicken	Lab	1	0	0	0	0	0	0	1	0	0	0	0	1	0	0	0	1	0	1	1	0	0	1	0	0	0	1	0	0.25	1	32	4	0.125	64	64	0.5	512
SAL04020	SAL04020	Gallinarum	Pullorum	92	L3c	Asia	China	Northeastern China	Heilongjiang	2017	Chicken	Lab	1	0	0	0	0	0	0	1	0	0	0	0	1	0	0	0	1	0	1	1	0	0	1	0	0	0	1	0	0.25	1	16	4	0.125	64	64	0.5	512
SAL04017	SAL04017	Gallinarum	Pullorum	92	L3c	Asia	China	Northeastern China	Heilongjiang	2017	Chicken	Lab	1	0	0	0	0	0	0	1	0	0	0	0	1	0	0	0	1	0	1	1	0	0	1	0	0	0	1	0	0.25	0.5	32	8	0.25	64	64	0.5	512
SAL00746	SAL00746	Gallinarum	Pullorum	92	L3c	Asia	China	Eastern China	Jiangsu	2017	Chicken	Lab	1	0	0	0	0	0	0	1	0	0	0	0	1	0	0	0	1	0	1	1	0	0	1	0	0	0	1	0	1	2	64	4	0.5	64	32	0.5	512
SAL00718	SAL00718	Gallinarum	Pullorum	92	L3c	Asia	China	Eastern China	Jiangsu	2014	Chicken	Lab	1	0	0	0	0	0	0	1	0	0	0	0	1	0	0	0	1	0	1	1	0	0	1	0	0	0	1	0	0.125	0.5	64	4	0.5	64	16	0.5	64
SAL PA7698AA	S08008	Gallinarum	Pullorum	92	L3c	Asia	China	Eastern China	Jiangsu	2008	Chicken	Public database	1	0	0	0	0	0	0	1	0	0	0	0	1	0	0	0	1	0	1	1	0	0	1	0	0	0	1	0	NA	NA	NA	NA	NA	NA	NA	NA	NA
SAL00708	SAL00708	Gallinarum	Pullorum	92	L3c	Asia	China	Eastern China	Jiangsu	2014	Chicken	Lab	1	0	0	0	0	0	0	1	0	0	0	0	1	0	0	0	1	0	1	1	0	0	1	0	0	0	1	0	0.25	1	64	4	0.25	64	8	0.25	64
SAL PA7696AA	S090418zyqC15	Gallinarum	Pullorum	92	L3c	Asia	China	Eastern China	Jiangsu	2009	Chicken	Public database	1	0	0	0	0	0	0	1	0	0	0	0	1	0	0	0	1	0	1	1	0	0	1	0	0	0	1	0	NA	NA	NA	NA	NA	NA	NA	NA	NA
SAL PA7729AA	S090418zyqC10	Gallinarum	Pullorum	92	L3c	Asia	China	Eastern China	Shandong	2009	Chicken	Public database	1	0	0	0	0	0	0	1	0	0	0	0	1	0	0	0	1	0	1	1	0	0	1	0	0	0	1	0	NA	NA	NA	NA	NA	NA	NA	NA	NA
SAL PA7723AA	S090418zyqC6	Gallinarum	Pullorum	92	L3c	Asia	China	Eastern China	Shandong	2009	Chicken egg	Public database	1	0	0	0	0	0	0	1	0	0	0	0	1	0	0	0	1	0	1	1	0	0	1	0	0	0	1	0	NA	NA	NA	NA	NA	NA	NA	NA	NA
SAL PA7719AA	S090418zyqC13	Gallinarum	Pullorum	92	L3c	Asia	China	Eastern China	Jiangsu	2009	Chicken	Public database	1	0	0	0	0	0	0	1	0	0	0	0	1	0	0	0	1	0	1	1	0	0	1	0	0	0	1	0	NA	NA	NA	NA	NA	NA	NA	NA	NA
SAL PA7686AA	S090418zyqC12	Gallinarum	Pullorum	92	L3c	Asia	China	Eastern China	Jiangsu	2009	Chicken egg	Public database	1	0	0	0	0	0	0	1	0	0	0	0	1	0	0	0	1	0	1	1	0	0	1	0	0	0	1	0	NA	NA	NA	NA	NA	NA	NA	NA	NA
SAL03438	SAL03438	Gallinarum	Pullorum	92	L3c	Asia	China	Central China	Hubei	2012	Chicken egg	Lab	1	0	0	0	0	0	0	1	0	0	0	0	1	0	0	0	1	0	1	1	0	0	1	0	0	0	1	0	0.25	2	32	4	8	64	64	0.5	512
SAL04099	SAL04099	Gallinarum	Pullorum	92	L3c	Asia	China	Southwestern china	Sichuan	2017	Chicken egg	Lab	1	0	0	0	0	0	0	1	0	0	0	0	1	0	0	0	1	0	1	1	0	0	1	0	0	0	1	0	NA	NA	NA	NA	NA	NA	NA	NA	NA
SAL00743	SAL00743	Gallinarum	Pullorum	92	L3c	Asia	China	Eastern China	Jiangsu	2017	Chicken egg	Lab	1	0	0	0	0	0	0	1	0	0	0	0	1	0	0	0	1	0	1	1	0	0	1	0	0	0	1	0	0.5	2	32	2	0.25	64	32	0.25	512
SAL04101	SAL04101	Gallinarum	Pullorum	92	L3c	Asia	China	Southwestern china	Sichuan	2017	Chicken	Lab	1	0	0	0	0	0	0	1	0	0	0	0	1	1	0	0	1	0	1	1	0	0	1	0	0	0	1	0	NA	NA	NA	NA	NA	NA	NA	NA	NA
SAL04102	SAL04102	Gallinarum	Pullorum	92	L3c	Asia	China	Southwestern china	Sichuan	2017	Chicken	Lab	1	0	0	0	0	0	0	1	0	0	0	0	1	1	0	0	1	0	1	1	0	0	1	0	0	0	1	0	NA	NA	NA	NA	NA	NA	NA	NA	NA
SAL04100	SAL04100	Gallinarum	Pullorum	92	L3c	Asia	China	Southwestern china	Sichuan	2017	Chicken	Lab	1	0	0	0	0	0	0	1	0	0	0	0	1	1	0	0	1	0	1	1	0	0	1	0	0	0	1	0	NA	NA	NA	NA	NA	NA	NA	NA	NA
SAL GB9917AA	NA	Gallinarum	Pullorum	92	L3c	Asia	China	Southwestern china	Yunnan	2017	Chicken	Public database	1	0	0	0	0	0	0	1	0	0	0	0	1	0	0	0	0	0	0	0	0	0	1	0	0	0	1	0	NA	NA	NA	NA	NA	NA	NA	NA	NA
SAL03327	SAL03327	Gallinarum	Pullorum	92	L3c	Asia	China	Central China	Henan	2015	Chicken	Lab	1	0	0	0	0	0	0	1	0	0	0	0	1	1	0	0	1	0	1	1	0	0	1	0	0	0	1	0	0.5	2	64	4	0.5	64	32	0.5	512
SAL04032	SAL04032	Gallinarum	Pullorum	92	L3c	Asia	China	Northeastern China	Heilongjiang	2017	Chicken	Lab	1	0	0	0	0	0	0	1	0	0	0	0	1	1	0	0	1	0	1	1	0	0	1	0	0	0	1	0	0.25	2	256	8	0.125	64	64	0.5	512
ERS2630811	14-82	Gallinarum	Pullorum	92	L3c	Asia	China	Central China	Henan	2014	Chicken	Public database	1	0	0	0	0	0	0	1	0	0	0	0	1	1	0	0	1	0	1	1	0	0	1	0	0	0	1	0	NA	NA	NA	NA	NA	NA	NA	NA	NA
SAL03329	SAL03329	Gallinarum	Pullorum	92	L3c	Asia	China	Central China	Henan	2015	Chicken	Lab	1	0	0	0	0	0	0	1	0	0	0	0	1	1	0	0	1	0	1	1	0	1	1	0	0	0	1	0	0.25	0.5	32	16	0.25	64	32	1	512
SAL03326	SAL03326	Gallinarum	Pullorum	92	L3c	Asia	China	Central China	Henan	2015	Chicken	Lab	1	0	0	0	0	0	0	1	0	0	0	0	1	1	0	0	1	0	1	1	0	1	1	0	1	0	1	0	0.5	1	64	8	0.25	64	32	0.5	512
SAL03328	SAL03328	Gallinarum	Pullorum	92	L3c	Asia	China	Central China	Henan	2015	Chicken	Lab	1	0	0	0	0	0	0	1	0	0	0	0	1	1	0	0	1	0	1	1	0	0	1	0	0	0	1	0	0.5	1	32	8	0.25	64	32	1	512
SAL UA3243AA	14-92	Gallinarum	Pullorum	92	L3c	Asia	China	Central China	Henan	2014	Chicken	Public database	1	0	0	0	0	0	0	1	0	0	0	0	1	1	0	0	1	0	1	1	0	0	1	0	0	0	1	0	NA	NA	NA	NA	NA	NA	NA	NA	NA
SAL03330	SAL03330	Gallinarum	Pullorum	92	L3c	Asia	China	Central China	Henan	2015	Chicken	Lab	1	0	0	0	0	0	0	1	0	0	0	0	1	1	0	0	1	0	1	1	0	0	1	0	0	0	1	0	0.25	1	32	4	0.25	64	32	1	512
SAL04035	SAL04035	Gallinarum	Pullorum	92	L3c	Asia	China	Northeastern China	Heilongjiang	2017	Chicken	Lab	1	0	0	0	0	0	0	1	0	0	0	0	1	1	0	0	1	0	1	1	0	0	1	0	0	0	1	0	1	8	64	4	0.25	64	64	1	512
SAL02659	SAL02659	Gallinarum	Pullorum	92	L3c	Asia	China	Eastern China	Shandong	2018	Chicken	Lab	1	0	0	0	0	0	0	1	0	0	0	0	1	1	0	0	1	0	1	1	0	0	1	0	0	0	1	0	0.125	1	32	8	1	64	32	0.5	512
SAL02660	SAL02660	Gallinarum	Pullorum	92	L3c	Asia	China	Eastern China	Shandong	2018	Chicken egg	Lab	1	0	0	0	0	0	0	1	0	0	0	0	1	1	0	0	1	0	1	1	0	0	1	0	0	0	1	0	0.25	1	32	8	0.5	64	64	0.5	512
SAL02661	SAL02661	Gallinarum	Pullorum	92	L3c	Asia	China	Eastern China	Shandong	2018	Chicken	Lab	1	0	0	0	0	0	0	1	0	0	0	0	1	1	0	0	1	0	1	1	0	0	1	0	0	0	1	0	0.25	2	64	8	0.25	64	64	0.5	512
SAL02658	SAL02658	Gallinarum	Pullorum	92	L3c	Asia	China	Eastern China	Shandong	2018	Chicken egg	Lab	1	0	0	0	0	0	0	1	0	0	0	0	1	1	0	0	1	0	0	1	0	0	1	0	0	0	1	0	0.125	1	32	8	1	64	64	0.5	512
SAL03429	SAL03429	Gallinarum	Pullorum	92	L3c	Asia	China	Eastern China	Jiangsu	2012	Chicken	Lab	1	0	0	0	0	0	0	1	0	0	0	0	1	0	0	0	1	0	1	1	0	0	1	0	0	0	1	0	0.25	1	16	8	8	64	64	0.5	512
SAL03432	SAL03432	Gallinarum	Pullorum	92	L3c	Asia	China	Eastern China	Jiangsu	2014	Chicken	Lab	1	0	0	0	0	0	0	1	0	0	0	0	1	0	0	0	1	0	1	1	0	0	1	0	0	0	1	0	0.25	1	32	8	8	64	64	1	512
SAL03427	SAL03427	Gallinarum	Pullorum	92	L3c	Asia	China	Eastern China	Anhui	2011	Chicken	Lab	1	0	0	0	0	0	0	1	0	0	0	0	1	0	0	0	1	0	1	1	0	0	1	0	0	0	1	0	0.25	0.5	16	8	8	64	64	1	512
SAL03434	SAL03434	Gallinarum	Pullorum	92	L3c	Asia	China	Eastern China	Shandong	2009	Chicken	Lab	1	0	0	0	0	0	0	1	0	0	0	0	1	0	0	0	1	0	1	1	0	0	1	0	0	0	1	0	0.25	2	32	8	8	64	64	1	512
SAL03451	SAL03451	Gallinarum	Pullorum	92	L3c	Asia	China	Central China	Hubei	2013	Chicken	Lab	1	0	0	0	0	0	0	1	0	0	0	0	1	0	0	0	1	0	1	1	0	0	1	0	0	0	1	0	0.25	2	16	8	0.125	64	64	0.5	512
SAL03430	SAL03430	Gallinarum	Pullorum	92	L3c	Asia	China	Eastern China	Jiangsu	2012	Chicken	Lab	1	1	0	0	0	0	0	1	0	1	0	1	1	1	0	0	1	0	1	1	0	0	1	0	1	0	1	0	0.25	0.5	128	8	8	64	64	0.5	512
SAL03452	SAL03452	Gallinarum	Pullorum	92	L3c	Asia	China	Central China	Hubei	2013	Chicken	Lab	1	0	0	0	0	0	0	1	0	0	0	0	1	0	0	0	1	0	1	1	0	0	1	0	0	0	1	0	0.25	2	16	8	0.0625	64	64	0.5	512
SAL03450	SAL03450	Gallinarum	Pullorum	92	L3c	Asia	China	Central China	Hubei	2013	Chicken	Lab	1	0	0	0	0	0	0	1	0	0	0	0	1	0	0	0	1	0	1	1	0	0	1	0	0	0	1	0	0.25	2	16	8	0.125	64	64	0.5	512
SAL03435	SAL03435	Gallinarum	Pullorum	92	L3c	Asia	China	Eastern China	Shandong	2009	Chicken	Lab	1	0	0	0	0	0	0	1	0	0	0	0	1	0	0	0	1	0	1	1	0	0	1	0	0	0	1	0	0.25	2	32	4	4	64	64	1	512
SAL03309	SAL03309	Gallinarum	Pullorum	92	L3c	Asia	China	Central China	Henan	2015	Chicken	Lab	1	0	0	0	0	0	0	1	0	0	0	0	1	0	0	0	1	0	1	1	0	0	1	0	0	0	1	0	0.25	1	32	8	0.0625	64	32	0.5	512
SAL00737	SAL00737	Gallinarum	Pullorum	92	L3c	Asia	China	Eastern China	Jiangsu	2017	Chicken	Lab	1	0	0	0	0	0	0	1	0	0	0	0	1	1	0	0	1	0	1	1	0	0	1	0	0	0	1	0	0.25	1	32	4	0.25	64	32	0.25	512
SAL03414	SAL03414	Gallinarum	Pullorum	92	L3c	Asia	China	Southern China	Guangxi	2018	Chicken	Lab	1	0	0	0	0	0	0	1	0	0	0	0	1	0	0	0	1	0	1	1	0	0	1	0	0	0	1	0	0.25	2	32	8	8	64	64	0.5	512
SAL02674	SAL02674	Gallinarum	Pullorum	92	L3c	Asia	China	Southern China	Guangdong	2013	Chicken	Lab	1	0	0	0	0	0	0	1	0	0	0	0	1	0	0	0	1	0	1	1	0	0	1	0	0	0	1	0	0.25	2	64	4	2	64	64	0.25	512
SAL02662	SAL02662	Gallinarum	Pullorum	92	L3c	Asia	China	Eastern China	Shandong	2018	Chicken	Lab	1	0	0	0	0	0	0	1	0	0	0	0	1	0	0	0	1	0	1	1	0	0	1	0	0	0	1	0	0.25	2	32	4	4	64	64	8	512
SAL02664	SAL02664	Gallinarum	Pullorum	92	L3c	Asia	China	Eastern China	Shandong	2018	Chicken	Lab	1	0	0	0	0	0	0	1	0	0	0	0	1	0	0	0	1	0	0	1	0	0	1	0	0	0	1	0	0.25	1	32	8	4	64	32	4	512
SAL02665	SAL02665	Gallinarum	Pullorum	92	L3c	Asia	China	Eastern China	Shandong	2018	Chicken	Lab	1	0	0	0	0	0	0	1	0	0	0	0	1	0	0	0	1	0	0	1	0	0	1	0	0	0	1	0	1	1	32	8	8	64	32	8	512
SAL02653	SAL02653	Gallinarum	Pullorum	92	L3c	Asia	China	Eastern China	Shandong	2018	Chicken	Lab	1	0	0	0	0	0	0	1	0	0	0	0	1	0	0	0	1	0	0	1	0	0	1	0	0	0	1	0	0.5	1	32	2	2	64	32	0.25	512
SAL02657	SAL02657	Gallinarum	Pullorum	92	L3c	Asia	China	Eastern China	Shandong	2018	Chicken	Lab	1	0	0	0	0	0	0	1	0	0	0	0	1	0	0	0	1	0	1	1	0	0	1	0	0	0	1	0	0.125	1	32	4	1	64	32	0.5	512
SAL02663	SAL02663	Gallinarum	Pullorum	92	L3c	Asia	China	Eastern China	Shandong	2018	Chicken	Lab	1	0	0	0	0	0	0	1	0	0	0	0	1	1	0	0	1	0	1	1	0	0	1	0	0	0	1	0	0.25	2	32	4	4	64	64	0.5	512
SAL04031	SAL04031	Gallinarum	Pullorum	92	L3c	Asia	China	Northeastern China	Heilongjiang	2017	Chicken	Lab	1	0	0	0	0	0	0	1	0	0	0	0	1	1	0	0	1	0	1	1	0	0	1	0	0	0	1	0	0.25	2	64	8	0.125	64	64	0.5	512
SAL02652	SAL02652	Gallinarum	Pullorum	92	L3c	Asia	China	Eastern China	Shandong	2018	Chicken	Lab	1	0	0	0	0	0	0	1	0	0	0	0	1	1	0	0	1	0	1	1	0	0	1	0	0	0	1	0	0.25	2	64	8	2	64	32	0.25	512
SAL02654	SAL02654	Gallinarum	Pullorum	92	L3c	Asia	China	Eastern China	Shandong	2018	Chicken	Lab	1	0	0	0	0	0	0	1	0	0	0	0	1	1	0	0	1	0	1	1	0	0	1	0	0	0	1	0	0.25	2	32	8	1	64	64	0.25	512
SAL02656	SAL02656	Gallinarum	Pullorum	92	L3c	Asia	China	Eastern China	Shandong	2018	Chicken	Lab	1	0	0	0	0	0	0	1	0	0	0	0	1	1	0	0	1	0	1	1	0	0	1	0	0	0	1	0	0.25	2	64	4	2	64	32	0.5	512
SAL02651	SAL02651	Gallinarum	Pullorum	92	L3c	Asia	China	Eastern China	Shandong	2018	Chicken	Lab	1	0	0	0	0	0	0	1	0	0	0	0	1	1	0	0	1	0	1	1	0	0	1	0	0	0	1	0	0.25	2	64	8	2	64	64	0.25	512
SAL02678	SAL02678	Gallinarum	Pullorum	92	L3c	Asia	China	Southern China	Guangdong	2013	Chicken	Lab	1	0	0	0	0	0	0	1	0	0	0	0	1	0	0	0	0	0	0	1	0	0	1	0	0	0	1	0	0.25	1	32	8	0.25	64	64	1	512
SAL03403	SAL03403	Gallinarum	Pullorum	92	L3c	Asia	China	Northwestern China	Gansu	2014	Chicken	Lab	1	0	0	0	0	0	0	1	0	0	0	0	1	0	0	0	1	0	1	1	0	0	1	0	0	0	1	0	0.25	1	128	8	8	2	2	2	512
SAL03401	SAL03401	Gallinarum	Pullorum	92	L3c	Asia	China	Northwestern China	Gansu	2014	Chicken	Lab	1	0	0	0	0	0	0	1	0	0	0	0	1	0	0	0	1	0	1	1	0	0	1	0	0	0	1	0	0.25	1	32	4	8	64	64	1	512
SAL03397	SAL03397	Gallinarum	Pullorum	92	L3c	Asia	China	Northwestern China	Gansu	2014	Chicken	Lab	1	0	0	0	0	0	0	1	0	0	0	0	1	0	0	0	1	0	1	1	0	0	1	0	0	0	1	0	0.25	64	32	8	0.125	64	32	0.5	512
SAL04096	SAL04096	Gallinarum	Pullorum	92	L3c	Asia	China	Southwestern china	Sichuan	2017	Chicken	Lab	1	0	0	0	0	0	0	1	0	0	0	0	1	0	0	0	1	0	1	1	0	0	1	0	0	0	1	0	NA	NA	NA	NA	NA	NA	NA	NA	NA
SAL04098	SAL04098	Gallinarum	Pullorum	92	L3c	Asia	China	Southwestern china	Sichuan	2017	Chicken egg	Lab	1	0	0	0	0	0	0	1	0	0	0	0	1	0	0	0	1	0	1	1	0	0	1	0	0	0	1	0	NA	NA	NA	NA	NA	NA	NA	NA	NA
SAL04097	SAL04097	Gallinarum	Pullorum	92	L3c	Asia	China	Southwestern china	Sichuan	2017	Chicken egg	Lab	1	0	0	0	0	0	0	1	0	0	0	0	1	0	0	0	1	0	1	1	0	0	1	0	0	0	1	0	NA	NA	NA	NA	NA	NA	NA	NA	NA
SAL02702	SAL02702	Gallinarum	Pullorum	92	L3c	Asia	China	Southern China	Guangxi	2018	Chicken egg	Lab	1	0	0	0	0	0	0	1	0	0	0	0	1	0	0	0	1	0	1	1	0	0	1	0	0	0	1	0	0.25	0.5	4	64	0.25	64	16	0.25	64
SAL02699	SAL02699	Gallinarum	Pullorum	92	L3c	Asia	China	Southern China	Guangxi	2018	Chicken egg	Lab	1	0	0	0	0	0	0	1	0	0	0	0	1	0	0	0	1	0	1	1	0	0	1	0	0	0	1	0	0.25	1	4	64	0.25	64	8	0.03125	64
SAL02701	SAL02701	Gallinarum	Pullorum	92	L3c	Asia	China	Southern China	Guangxi	2018	Chicken egg	Lab	1	0	0	0	0	0	0	1	0	0	0	0	1	0	0	0	1	0	1	1	0	0	1	0	0	0	1	0	1	2	4	64	8	64	16	0.125	64
SAL02698	SAL02698	Gallinarum	Pullorum	92	L3c	Asia	China	Southern China	Guangxi	2018	Chicken egg	Lab	1	0	0	0	0	0	0	1	0	0	0	0	1	0	0	0	1	0	1	1	0	0	1	0	0	0	1	0	0.25	0.5	2	64	0.25	64	8	0.03125	32
SAL02700	SAL02700	Gallinarum	Pullorum	92	L3c	Asia	China	Southern China	Guangxi	2018	Chicken egg	Lab	1	0	0	0	0	0	0	1	0	0	0	0	1	0	0	0	1	0	1	1	0	0	1	0	0	0	1	0	0.25	1	4	64	0.25	64	8	0.03125	64
SAL03426	SAL03426	Gallinarum	Pullorum	92	L3c	Asia	China	Eastern China	Jiangsu	2011	Chicken	Lab	1	0	0	0	0	0	0	1	0	0	0	0	1	1	0	0	1	0	1	1	0	0	1	0	0	0	1	0	0.125	0.5	16	8	4	64	64	0.5	512
SAL03425	SAL03425	Gallinarum	Pullorum	92	L3c	Asia	China	Eastern China	Jiangsu	2011	Chicken egg	Lab	1	0	0	0	0	0	0	1	0	0	0	0	1	1	0	0	1	0	1	1	0	0	1	0	0	0	1	0	0.125	0.5	64	8	16	64	64	0.5	512
SAL03431	SAL03431	Gallinarum	Pullorum	92	L3c	Asia	China	Eastern China	Anhui	2012	Chicken egg	Lab	1	0	0	0	0	0	0	1	0	0	0	0	1	1	0	0	1	0	1	1	0	0	1	0	0	0	1	0	0.25	0.5	16	8	2	64	64	0.5	512
SAL03433	SAL03433	Gallinarum	Pullorum	92	L3c	Asia	China	Eastern China	Jiangsu	2014	Chicken egg	Lab	1	0	0	0	0	0	0	1	0	0	0	0	1	0	0	0	1	0	1	1	0	0	1	0	0	0	1	0	0.25	1	32	8	4	64	64	0.5	512
SAL03428	SAL03428	Gallinarum	Pullorum	92	L3c	Asia	China	Eastern China	Jiangsu	2012	Chicken egg	Lab	1	0	0	0	0	0	0	1	0	0	0	0	1	0	0	0	1	0	1	1	0	0	1	0	0	0	1	0	0.25	0.5	16	8	8	64	64	0.5	512
SAL03407	SAL03407	Gallinarum	Pullorum	92	L3c	Asia	China	Southern China	Guangxi	2018	Chicken egg	Lab	1	0	0	0	0	0	0	1	0	0	0	0	1	1	0	0	1	0	1	1	0	0	1	0	0	0	1	0	0.25	1	32	8	8	64	64	8	512
SAL03411	SAL03411	Gallinarum	Pullorum	92	L3c	Asia	China	Southern China	Guangxi	2018	Chicken egg	Lab	1	0	0	0	0	0	0	1	0	0	0	0	1	1	0	0	1	0	1	1	0	0	1	0	0	0	1	0	0.25	1	32	8	8	64	64	8	512
SAL03406	SAL03406	Gallinarum	Pullorum	92	L3c	Asia	China	Southern China	Guangxi	2018	Chicken egg	Lab	1	0	0	0	0	0	0	1	0	0	0	0	1	1	0	0	1	0	1	1	0	0	1	0	0	0	1	0	0.25	1	16	4	4	64	64	0.5	512
SAL03409	SAL03409	Gallinarum	Pullorum	92	L3c	Asia	China	Southern China	Guangxi	2018	Chicken	Lab	1	0	0	0	0	0	0	1	0	0	0	0	1	1	0	0	1	0	1	1	0	0	1	0	0	0	1	0	0.25	1	32	8	4	64	64	8	512
SAL03417	SAL03417	Gallinarum	Pullorum	92	L3c	Asia	China	Southern China	Guangxi	2018	Chicken egg	Lab	1	0	0	0	0	0	0	1	0	0	0	0	1	0	0	0	1	0	1	1	0	0	1	0	0	0	1	0	0.25	2	32	8	8	64	64	0.5	512
SAL03418	SAL03418	Gallinarum	Pullorum	92	L3c	Asia	China	Southern China	Guangxi	2018	Chicken egg	Lab	1	0	0	0	0	0	0	1	0	0	0	0	1	0	0	0	1	0	1	1	0	0	1	0	0	0	1	0	0.25	2	32	8	4	64	64	0.5	512
SAL03416	SAL03416	Gallinarum	Pullorum	92	L3c	Asia	China	Southern China	Guangxi	2018	Chicken egg	Lab	1	0	0	0	0	0	0	1	0	0	0	0	1	0	0	0	1	0	1	1	0	0	1	0	0	0	1	0	0.25	2	32	8	8	64	64	0.5	512
SAL03422	SAL03422	Gallinarum	Pullorum	92	L3c	Asia	China	Southern China	Guangxi	2013	Chicken egg	Lab	1	0	0	0	0	0	0	1	0	0	0	0	1	0	0	0	1	0	1	1	0	0	1	0	0	0	1	0	NA	NA	NA	NA	NA	NA	NA	NA	NA
SAL03423	SAL03423	Gallinarum	Pullorum	92	L3c	Asia	China	Southern China	Guangxi	2018	Chicken	Lab	1	0	0	0	0	0	0	1	0	0	0	0	1	0	0	0	1	0	1	1	0	0	1	0	0	0	1	0	NA	NA	NA	NA	NA	NA	NA	NA	NA
SAL03421	SAL03421	Gallinarum	Pullorum	92	L3c	Asia	China	Southern China	Guangxi	2018	Chicken	Lab	1	0	0	0	0	0	0	1	0	0	0	0	1	0	0	0	1	0	1	1	0	0	1	0	0	0	1	0	0.25	2	16	8	4	64	32	0.5	512
SAL03408	SAL03408	Gallinarum	Pullorum	92	L3c	Asia	China	Southern China	Guangxi	2018	Chicken egg	Lab	1	0	0	0	0	0	0	1	0	0	0	0	1	0	0	0	1	0	1	1	0	0	1	0	0	0	1	0	0.25	1	16	4	4	64	64	8	512
SAL03415	SAL03415	Gallinarum	Pullorum	92	L3c	Asia	China	Southern China	Guangxi	2018	Chicken egg	Lab	1	0	0	0	0	0	0	1	0	0	0	0	1	1	0	0	1	0	1	1	0	0	1	0	0	0	1	0	0.25	2	32	8	8	64	64	0.5	512
SAL03420	SAL03420	Gallinarum	Pullorum	92	L3c	Asia	China	Southern China	Guangxi	2018	Chicken egg	Lab	1	0	0	0	0	0	0	1	0	0	0	0	1	0	0	0	1	0	1	1	0	0	1	0	0	0	1	0	0.25	2	16	8	4	64	64	0.5	512
SAL03419	SAL03419	Gallinarum	Pullorum	92	L3c	Asia	China	Southern China	Guangxi	2018	Chicken egg	Lab	1	0	0	0	0	0	0	1	0	0	0	0	1	1	0	0	1	0	1	1	0	0	1	0	0	0	1	0	0.25	2	16	8	4	64	64	0.5	512
SAL03297	SAL03297	Gallinarum	Pullorum	92	L3c	Asia	China	Central China	Henan	2015	Chicken egg	Lab	1	0	0	0	0	0	0	1	0	0	0	0	1	0	0	0	1	0	1	1	0	0	1	0	0	0	1	0	0.125	1	32	8	0.125	64	32	0.5	512
SAL00725	SAL00725	Gallinarum	Pullorum	92	L3c	Asia	China	Eastern China	Jiangsu	2015	Chicken egg	Lab	1	0	0	0	0	0	0	1	0	0	0	0	1	0	0	0	1	0	1	1	0	0	1	0	0	0	1	0	0.25	1	32	2	0.25	64	8	0.25	64
SAL03302	SAL03302	Gallinarum	Pullorum	92	L3c	Asia	China	Central China	Henan	2015	Chicken egg	Lab	1	1	0	0	0	0	0	1	0	1	0	0	1	1	0	0	1	0	1	1	0	1	1	0	0	0	1	0	0.25	1	32	8	0.0625	64	32	0.5	512
SAL PA7745AA	20-23	Gallinarum	Pullorum	92	L3c	Asia	China	Eastern China	Anhui	2014	Chicken	Public database	1	0	0	0	0	0	0	1	0	0	0	0	1	0	0	0	1	0	1	1	0	0	1	0	0	0	1	0	NA	NA	NA	NA	NA	NA	NA	NA	NA
SAL PA7701AA	20-69	Gallinarum	Pullorum	92	L3c	Asia	China	Eastern China	Anhui	2014	Chicken egg	Public database	1	0	0	0	0	0	0	1	0	0	0	0	1	0	0	0	1	0	1	1	0	0	1	0	0	0	1	0	NA	NA	NA	NA	NA	NA	NA	NA	NA
SAL03301	SAL03301	Gallinarum	Pullorum	92	L3c	Asia	China	Central China	Henan	2015	Chicken	Lab	1	0	0	0	0	0	0	1	0	0	0	0	1	1	0	0	1	0	1	1	0	1	1	0	1	0	1	0	0.25	1	16	4	0.0625	64	32	0.5	512
SAL00744	SAL00744	Gallinarum	Pullorum	92	L3c	Asia	China	Eastern China	Anhui	2017	Chicken	Lab	1	0	0	0	0	0	0	1	0	0	0	0	1	0	0	0	1	0	1	1	0	0	1	0	0	0	1	0	0.5	1	32	2	0.5	64	32	0.5	512
Reference	R51	Gallinarum	Pullorum	92	L3c	Asia	China	Eastern China	Anhui	2017	Chicken	Lab	1	0	0	0	0	0	0	1	0	0	0	0	1	0	0	0	1	0	1	1	0	0	1	0	0	0	1	0	NA	NA	NA	NA	NA	NA	NA	NA	NA
SAL03298	SAL03298	Gallinarum	Pullorum	92	L3c	Asia	China	Central China	Henan	2015	Chicken	Lab	1	0	0	0	0	0	0	1	0	0	0	0	1	1	0	0	1	0	1	1	0	0	1	0	0	0	1	0	0.125	0.5	16	8	0.125	64	32	0.25	512
SAL PA7730AA	20-56	Gallinarum	Pullorum	92	L3c	Asia	China	Eastern China	Anhui	2014	Chicken	Public database	1	0	0	0	0	0	0	1	0	0	0	0	1	1	0	0	1	0	1	1	0	0	1	0	0	0	1	0	NA	NA	NA	NA	NA	NA	NA	NA	NA
SAL03295	SAL03295	Gallinarum	Pullorum	92	L3c	Asia	China	Central China	Henan	2015	Chicken	Lab	1	0	0	0	0	0	0	1	0	0	0	0	1	1	0	0	1	0	1	1	0	0	1	0	0	0	1	0	0.25	1	32	8	0.125	64	32	1	512
SAL03293	SAL03293	Gallinarum	Pullorum	92	L3c	Asia	China	Central China	Henan	2015	Chicken	Lab	1	0	0	0	0	0	0	1	0	0	0	0	1	1	0	0	1	0	1	1	0	1	1	0	0	0	1	0	0.25	1	32	8	0.125	64	32	0.5	512
SAL03296	SAL03296	Gallinarum	Pullorum	92	L3c	Asia	China	Central China	Henan	2015	Chicken	Lab	1	0	0	0	0	0	0	1	0	0	0	0	1	1	0	0	1	0	1	1	0	0	1	0	0	0	1	0	0.125	1	16	8	1	64	32	1	512
SAL03292	SAL03292	Gallinarum	Pullorum	92	L3c	Asia	China	Central China	Henan	2015	Chicken	Lab	1	0	0	0	0	0	0	1	0	0	0	0	1	1	0	0	1	0	1	1	0	0	1	0	0	0	1	0	0.25	1	32	8	0.125	64	32	0.5	512
SAL PA7759AA	13-62	Gallinarum	Pullorum	92	L3c	Asia	China	Central China	Henan	2014	Chicken	Public database	1	0	0	0	0	0	0	1	0	0	0	0	1	1	0	0	1	0	1	1	0	0	1	0	0	0	1	0	NA	NA	NA	NA	NA	NA	NA	NA	NA
SAL03304	SAL03304	Gallinarum	Pullorum	92	L3c	Asia	China	Central China	Henan	2015	Chicken egg	Lab	1	0	0	0	0	0	0	1	0	0	0	0	1	1	0	0	1	0	1	1	0	1	1	0	0	0	1	0	0.125	1	32	8	0.125	64	32	0.5	512
SAL03440	SAL03440	Gallinarum	Pullorum	92	L3c	Asia	China	Eastern China	Anhui	2012	Chicken egg	Lab	1	0	0	0	0	0	0	1	0	0	0	0	1	1	0	0	1	0	1	1	0	0	1	0	0	0	1	0	0.25	2	16	8	4	64	32	0.5	512
SAL03294	SAL03294	Gallinarum	Pullorum	92	L3c	Asia	China	Central China	Henan	2015	Chicken egg	Lab	1	0	0	0	0	0	0	1	0	0	0	0	1	1	0	0	1	0	1	1	0	1	1	0	0	0	1	0	0.125	1	32	8	0.0625	64	16	0.5	512
SAL00734	SAL00734	Gallinarum	Pullorum	92	L3c	Asia	China	Eastern China	Jiangsu	2016	Chicken egg	Lab	1	0	0	0	0	0	0	1	0	0	0	0	1	1	0	0	1	0	1	1	0	0	1	0	0	0	1	0	0.5	1	32	8	0.25	64	32	0.25	512
SAL04034	SAL04034	Gallinarum	Pullorum	92	L3c	Asia	China	Northeastern China	Heilongjiang	2017	Chicken	Lab	1	0	0	0	0	0	0	1	0	0	0	0	1	0	0	0	1	0	1	1	0	0	1	0	0	0	1	0	0.25	2	256	4	0.125	64	64	0.5	512
SAL03300	SAL03300	Gallinarum	Pullorum	92	L3c	Asia	China	Central China	Henan	2015	Chicken	Lab	1	0	0	0	0	0	0	1	0	0	0	0	1	0	0	0	1	0	1	1	0	0	1	0	0	0	1	0	0.125	0.5	16	4	0.25	64	32	0.5	512
TH256	TH256	Gallinarum	Pullorum	92	L3c	Asia	China	Eastern China	Jiangxi	2022	Chicken	Lab	1	0	0	0	0	0	0	1	0	0	0	0	1	0	0	0	1	0	0	1	0	0	1	0	0	0	1	0	NA	NA	NA	NA	NA	NA	NA	NA	NA
TH255	TH255	Gallinarum	Pullorum	92	L3c	Asia	China	Eastern China	Jiangxi	2022	Chicken	Lab	1	0	0	0	0	0	0	1	0	0	0	0	1	0	0	0	1	0	0	1	0	0	1	0	0	0	1	0	NA	NA	NA	NA	NA	NA	NA	NA	NA
TH257	TH257	Gallinarum	Pullorum	92	L3c	Asia	China	Eastern China	Jiangxi	2022	Chicken	Lab	1	0	0	0	0	0	0	1	0	0	0	0	1	0	0	0	1	0	0	1	0	0	1	0	0	0	1	0	NA	NA	NA	NA	NA	NA	NA	NA	NA
TH260	TH260	Gallinarum	Pullorum	92	L3c	Asia	China	Eastern China	Jiangxi	2022	Chicken	Lab	1	0	0	0	0	0	0	1	0	0	0	0	1	0	0	0	1	0	0	1	0	0	1	0	0	0	1	0	NA	NA	NA	NA	NA	NA	NA	NA	NA
TH259	TH259	Gallinarum	Pullorum	92	L3c	Asia	China	Eastern China	Jiangxi	2022	Chicken	Lab	1	0	0	0	0	0	0	1	0	0	0	0	1	0	0	0	1	0	0	1	0	0	1	0	0	0	1	0	NA	NA	NA	NA	NA	NA	NA	NA	NA
TH261	TH261	Gallinarum	Pullorum	92	L3c	Asia	China	Eastern China	Jiangxi	2022	Chicken	Lab	1	0	0	0	0	0	0	1	0	0	0	0	1	0	0	0	1	0	0	1	0	0	1	0	0	0	1	0	NA	NA	NA	NA	NA	NA	NA	NA	NA
TH254	TH254	Gallinarum	Pullorum	92	L3c	Asia	China	Eastern China	Jiangxi	2022	Chicken	Lab	1	0	0	0	0	0	0	1	0	0	0	0	1	0	0	0	1	0	0	1	0	0	1	0	0	0	1	0	NA	NA	NA	NA	NA	NA	NA	NA	NA
SAL03288	SAL03288	Gallinarum	Pullorum	92	L3c	Asia	China	Central China	Henan	2015	Chicken	Lab	1	0	0	0	0	0	0	1	0	0	0	0	1	1	0	0	1	0	1	1	0	0	1	0	0	0	1	0	0.25	1	32	8	0.125	64	32	0.5	512
SAL03282	SAL03282	Gallinarum	Pullorum	92	L3c	Asia	China	Central China	Henan	2015	Chicken	Lab	1	0	0	0	0	0	0	1	0	0	0	0	1	0	0	0	1	0	1	1	0	0	1	0	0	0	1	0	0.25	1	32	8	0.125	64	32	1	512
SAL03315	SAL03315	Gallinarum	Pullorum	92	L3c	Asia	China	Central China	Henan	2014	Chicken	Lab	1	0	0	0	0	0	0	1	0	0	0	0	1	1	0	0	1	0	1	1	0	1	1	0	0	0	1	0	0.125	1	32	4	0.0625	64	32	0.5	512
SAL03314	SAL03314	Gallinarum	Pullorum	92	L3c	Asia	China	Central China	Henan	2014	Chicken	Lab	1	0	0	0	0	0	0	1	0	0	0	0	1	1	0	0	1	0	1	1	0	1	1	0	0	0	1	0	0.125	1	32	8	0.125	64	32	0.5	512
SAL00735	SAL00735	Gallinarum	Pullorum	92	L3c	Asia	China	Eastern China	Jiangsu	2016	Chicken	Lab	1	0	0	0	0	0	0	1	0	0	0	0	1	0	0	0	1	0	1	1	0	0	1	0	0	0	1	0	0.25	1	32	4	0.25	64	32	0.25	512
[truncated: 5 more columns]

## Sheet: Table S3
Information on chicken embryo infection assay for different lineages of bvSP
16-day-old SPF chicken embryos were infected with 31 isolates from each lineage.
Infection dose: 1000 cfu/100 μl
Embryos without inoculation and inoculated with PBS were considered as negative controls
Deaths were recorded daily for five days until the chicks hatched
Lineage	Strain name	N	No. of deaths					No. of survivals
			day1	day2	day3	day4	day5
SG	MY0187	10					3	7
	MY0328	10			3	2	5	0
	MY0329	10			1		1	8
	MY0330	10			1		2	7
	MY0331	10	1		2	1		6
L1	MY0186	20	2	4		8		6
	SAL03394	20						20
	SAL03395	20	2	6	8	4		0
L2a	MY0188	10			2	1	1	6
	MY0332	10			1		3	6
	MY0335	10		3	2	1	2	2
	SAL03405	10	1	2	2	1	1	3
L2b	MY0334	10	1	4	2	1	1	1
	SAL00715	10			6		4	0
	SAL02667	10			6	3		1
	SAL04025	10	1	2	5		1	1
	SAL00731	10			4	5	1	0
	SAL00733	10		1	6	1	1	1
	SAL02666	10		2	4	3	1	0
	SAL03496	10	2		4	2	2	0
L3b	MY0189	10	1		2	3	4	0
	SAL03333	10		1	5	1	1	2
	SAL04030	10		4	4		2	0
	SAL03443	10		2	5	2	1	0
	SAL03305	10		2	4	1	1	2
L3c	SAL00744	10		3	4	3		0
	SAL00737	10		4	3	3		0
	SAL03326	10		3	3	4		0
	SAL00746	10	1	5	4			0
	SAL03294	10			5	1	4	0
	SAL02677	10		3	4	2	1	0
PBS		10						10
Control		20						20

## Sheet: Table S4
Information on calculation of invasiveness index for different populations
Sequence marker	Strain name	Lineage	Gastro	Invasive	qcnum
GCA_000210855.2	SL1344	Typhimurium	0.8897	0.1103	0
GCA_015240635.1	P125109	Enteritidis	0.8219	0.1781	0
SAL PA7699AA	S08029	L1	0.4184	0.5816	0
SAL03395	SAL03395	L1	0.4356	0.5644	0
SAL PA7740AA	6801	L1	0.4411	0.5589	0
SAL03394	SAL03394	L1	0.4554	0.5446	0
MY0186	MY0186	L1	0.4179	0.5821	0
ERS2630790	S97222	L1	0.4232	0.5768	0
GCA 000486745.1	ATCC 19945	L2a	0.4481	0.5519	0
SAL IB1374AA	NA	L2a	0.4839	0.5161	0
SAL EA5139AA	NA	L2a	0.4559	0.5441	0
SAL KA3410AA	RKS5078	L2a	0.4387	0.5613	0
MY0332	MY0332	L2a	0.4681	0.5319	0
SAL HB1901AA	NA	L2a	0.4601	0.5399	0
SAL FA6266AA	NCTC20154	L2a	0.4753	0.5247	0
SAL FB6666AA	NA	L2a	0.4662	0.5338	0
GCA 000484295.1	ATCC 13036	L2a	0.4586	0.5414	0
SAL EA5204AA	NCTC20046	L2a	0.4708	0.5292	0
SAL EA4800AA	99-04871	L2a	0.465	0.535	0
SAL LA6324AA	NA	L2a	0.4624	0.5376	0
SAL PA7982AA	790/01	L2a	0.4669	0.5331	0
SAL PA7743AA	380/99	L2a	0.4558	0.5442	0
SAL BB3471AA	ULBRA-SA010	L2a	0.4526	0.5474	0
SAL FB6647AA	NA	L2a	0.4594	0.5406	1
SAL FB6635AA	NA	L2a	0.449	0.551	1
GCA 000330485.2	ATCC 9120	L2a	0.4484	0.5516	0
ERS2630796	395/00	L2a	0.4418	0.5582	0
SAL FB2385AA	NA	L2a	0.4485	0.5515	0
GCA 015024685.1	5779	L2a	0.4624	0.5376	0
MY0188	MY0188	L2a	0.4384	0.5616	0
SAL WB8172AA	SAL_BB5395AA	L2a	0.4564	0.5436	0
SAL PA7979AA	RKS2243	L2a	0.4487	0.5513	0
SAL EB9539AA	JWC1180	L2a	0.4549	0.5451	0
GCA 000521885.1	FCAV198	L2a	0.4289	0.5711	3
SAL EA4799AA	11-04314	L2a	0.4732	0.5268	0
SAL LA5175AA	NA	L2a	0.4817	0.5183	0
SRS1039523	04-07619	L2a	0.4597	0.5403	0
GCA 000462995.1	CDC1983-67	L2a	0.4537	0.5463	0
SAL03405	SAL03405	L2a	0.4847	0.5153	0
SAL PA7969AA	RKS2249	L2a	0.4556	0.5444	0
SAL IC1631AA	SARB52	L2a	0.4588	0.5412	0
SAL WB7906AA	SAL_BB5661AA	L2a	0.4507	0.5493	0
MY0335	MY0335	L2a	0.4635	0.5365	0
SAL PA7731AA	2095/85	L2a	0.4351	0.5649	0
GCA 001448575.1	S4037-07	L2a	0.4547	0.5453	0
SAL PA7972AA	RKS5042	L2a	0.464	0.536	0
SAL PA7981AA	2872/86	L2a	0.4478	0.5522	0
SAL PA7717AA	S97212	L2b	0.4411	0.5589	0
SAL PA7756AA	7102	L2b	0.4306	0.5694	0
SAL PA7721AA	6802	L2b	0.4392	0.5608	0
SAL00715	SAL00715	L2b	0.4336	0.5664	0
SAL PA7742AA	S97297	L2b	0.4443	0.5557	0
SAL PA7692AA	6206	L2b	0.4601	0.5399	0
MY0333	MY0333	L2b	0.3841	0.6159	0
SAL CB8582AA	NA	L2b	0.4939	0.5061	0
SAL PA7980AA	3	L2b	0.4808	0.5192	0
ERS2630773	I ex	L2b	0.4665	0.5335	0
SAL PA7978AA	SP1403	L2b	0.4398	0.5602	0
MY0334	MY0334	L2b	0.4466	0.5534	0
MY0123	MY0123	L2b	0.4475	0.5525	0
ERS2630810	S188/86	L2b	0.4453	0.5547	0
SAL PA7738AA	449/87	L2b	0.4568	0.5432	0
GCA 900067255.1	449/87	L2b	0.4523	0.5477	5
ERS088716	449_87	L2b	0.4455	0.5545	3
GCA 000953595.1	449/87	L2b	0.4512	0.5488	0
SAL PA7751AA	457/01	L2b	0.4698	0.5302	0
SAL FB6640AA	NA	L2b	0.4394	0.5606	0
ERS2630780	660/98	L2b	0.4302	0.5698	0
SAL PA7687AA	6710	L2b	0.4607	0.5393	0
SAL PA7710AA	S08044	L2b	0.4503	0.5497	0
SAL02666	SAL02666	L2b	0.4626	0.5374	0
SAL00731	SAL00731	L2b	0.4346	0.5654	0
SAL00730	SAL00730	L2b	0.4227	0.5773	0
SAL03507	SAL03507	L2b	0.4562	0.5438	0
SAL03497	SAL03497	L2b	0.4641	0.5359	0
SAL00732	SAL00732	L2b	0.4661	0.5339	0
SAL00733	SAL00733	L2b	0.4457	0.5543	0
SAL00728	SAL00728	L2b	0.4412	0.5588	0
SAL PA7704AA	1320	L2b	0.4548	0.5452	0
SAL00729	SAL00729	L2b	0.4389	0.5611	0
SAL00726	SAL00726	L2b	0.4471	0.5529	0
SAL00722	SAL00722	L2b	0.4517	0.5483	0
SAL KA3505AA	S06004	L2b	0.4446	0.5554	0
SAL03506	SAL03506	L2b	0.4659	0.5341	0
SAL03496	SAL03496	L2b	0.4449	0.5551	0
SAL02672	SAL02672	L2b	0.4766	0.5234	0
SAL02673	SAL02673	L2b	0.4602	0.5398	0
SAL02668	SAL02668	L2b	0.4671	0.5329	0
SAL02670	SAL02670	L2b	0.4611	0.5389	0
SAL02669	SAL02669	L2b	0.4378	0.5622	0
SAL02667	SAL02667	L2b	0.4747	0.5253	0
SAL02671	SAL02671	L2b	0.4421	0.5579	0
SAL04029	SAL04029	L2b	0.4365	0.5635	0
SAL04095	SAL04095	L2b	0.4489	0.5511	0
SAL04090	SAL04090	L2b	0.4449	0.5551	0
SAL04094	SAL04094	L2b	0.4665	0.5335	0
SAL04091	SAL04091	L2b	0.4655	0.5345	0
SAL03402	SAL03402	L2b	0.4565	0.5435	0
SAL03286	SAL03286	L2b	0.4455	0.5545	0
SAL03437	SAL03437	L2b	0.4645	0.5355	0
SAL03436	SAL03436	L2b	0.4464	0.5536	0
SAL03439	SAL03439	L2b	0.4782	0.5218	0
SAL03291	SAL03291	L2b	0.4402	0.5598	0
SAL03303	SAL03303	L2b	0.4562	0.5438	0
SAL03290	SAL03290	L2b	0.4604	0.5396	0
SAL03307	SAL03307	L2b	0.4698	0.5302	0
SAL02647	SAL02647	L2b	0.4749	0.5251	1
SAL04028	SAL04028	L2b	0.447	0.553	0
SAL04025	SAL04025	L2b	0.4762	0.5238	0
SAL02649	SAL02649	L2b	0.444	0.556	0
SAL02648	SAL02648	L2b	0.4479	0.5521	0
SAL02650	SAL02650	L2b	0.4601	0.5399	0
SAL03308	SAL03308	L2b	0.4568	0.5432	0
SAL04026	SAL04026	L2b	0.4442	0.5558	0
SAL03306	SAL03306	L2b	0.4673	0.5327	0
SAL PA7720AA	6702	L3a	0.476	0.524	0
ERS2630722	6703	L3a	0.4835	0.5165	0
MY0189	MY0189	L3b	0.4747	0.5253	0
ERS2630752	S081014C7	L3b	0.4704	0.5296	0
SAL PA7974AA	S9852	L3b	0.477	0.523	0
SAL PA7702AA	S081014C19	L3b	0.4774	0.5226	0
SAL03447	SAL03447	L3b	0.4816	0.5184	0
SAL EA6570AA	NA	L3b	0.4485	0.5515	0
SAL FB2386AA	NA	L3b	0.459	0.541	0
GCA 015024695.1	5781	L3b	0.4744	0.5256	0
SAL TA8783AA	SARB51	L3b	0.4506	0.5494	0
ERS1867656	SG70912_FD_I1	L3b	0.4526	0.5474	0
ERS1867657	SG71012_FD_I2	L3b	0.4555	0.5445	0
ERS1867658	SG71312_FD_I3	L3b	0.4542	0.5458	0
ERS1867655	SG60212_FC	L3b	0.4542	0.5458	0
SAL FB2387AA	NA	L3b	0.4698	0.5302	0
GCA 015024675.1	5783	L3b	0.4846	0.5154	0
SAL FB2384AA	NA	L3b	0.4587	0.5413	0
GCA 015024735.1	5767	L3b	0.4793	0.5207	0
SAL RB4559AA	NA	L3b	0.4492	0.5508	0
SAL RB4558AA	NA	L3b	0.4518	0.5482	0
ERS1867654	SG57712_FB	L3b	0.483	0.517	1
ERS1867653	SG53812_FA	L3b	0.4465	0.5535	1
SAL PA7968AA	31	L3b	0.4739	0.5261	0
ERS2630739	S9847	L3b	0.4671	0.5329	0
SAL03388	SAL03388	L3b	0.4952	0.5048	2
SAL03386	SAL03386	L3b	0.4518	0.5482	0
SAL PA7747AA	S9876	L3b	0.4747	0.5253	0
SAL03392	SAL03392	L3b	0.4525	0.5475	0
SAL00742	SAL00742	L3b	0.4807	0.5193	0
SAL PA7693AA	1215	L3b	0.4806	0.5194	0
SAL PA7983AA	S07023	L3b	0.4669	0.5331	0
SAL PA7757AA	S08024	L3b	0.482	0.518	0
SAL PA6310AA	6202	L3b	0.4858	0.5142	0
SAL PA7741AA	6504	L3b	0.4673	0.5327	0
SAL PA0702AA	6201	L3b	0.4716	0.5284	0
SAL00736	SAL00736	L3b	0.4874	0.5126	0
SAL00747	SAL00747	L3b	0.475	0.525	0
SAL00741	SAL00741	L3b	0.4714	0.5286	0
SAL00740	SAL00740	L3b	0.4802	0.5198	0
SAL04027	SAL04027	L3b	0.48	0.52	0
SAL03320	SAL03320	L3b	0.4771	0.5229	0
SAL03319	SAL03319	L3b	0.4774	0.5226	0
SAL03337	SAL03337	L3b	0.5005	0.4995	26
SAL03335	SAL03335	L3b	0.4591	0.5409	0
SAL PA7694AA	13-82	L3b	0.4798	0.5202	0
SAL03305	SAL03305	L3b	0.4778	0.5222	0
SAL03318	SAL03318	L3b	0.4833	0.5167	0
SAL03317	SAL03317	L3b	0.4675	0.5325	0
SAL03313	SAL03313	L3b	0.5045	0.4955	0
ERS2630720	6508	L3b	0.4798	0.5202	0
SAL PA7713AA	6509	L3b	0.4701	0.5299	0
SAL PA7973AA	C79-13	L3b	0.4811	0.5189	0
ERS2630718	6210	L3b	0.4824	0.5176	0
SAL PA7749AA	6701	L3b	0.4815	0.5185	0
ERS2630738	S9835	L3b	0.4632	0.5368	0
SAL PA7977AA	SLH30	L3b	0.4658	0.5342	0
SAL03443	SAL03443	L3b	0.4637	0.5363	0
SAL00724	SAL00724	L3b	0.4771	0.5229	0
SAL PA7733AA	1306	L3b	0.4503	0.5497	0
SAL03442	SAL03442	L3b	0.472	0.528	0
SAL00707	SAL00707	L3b	0.4718	0.5282	0
SAL00705	SAL00705	L3b	0.4698	0.5302	0
ERS2630765	1331	L3b	0.4658	0.5342	0
SAL PA7755AA	1211	L3b	0.463	0.537	0
SAL PA7746AA	1213	L3b	0.4516	0.5484	0
SAL03444	SAL03444	L3b	0.4559	0.5441	0
SAL03445	SAL03445	L3b	0.4556	0.5444	0
SAL PA7736AA	S04021	L3b	0.459	0.541	0
SAL00710	SAL00710	L3b	0.459	0.541	0
SAL PA7722AA	S98116	L3b	0.4665	0.5335	0
SAL PA7689AA	1314	L3b	0.4568	0.5432	0
SAL03390	SAL03390	L3b	0.4641	0.5359	0
SAL PA7724AA	S9881	L3b	0.4773	0.5227	0
SAL PA7976AA	SC14-H	L3b	0.4836	0.5164	0
SAL PA7700AA	S9804	L3b	0.4534	0.5466	0
SAL PA7725AA	S9303	L3b	0.4894	0.5106	0
SAL PA7695AA	S98109	L3b	0.4833	0.5167	0
SAL PA7975AA	1001	L3b	0.4792	0.5208	0
SAL PA7754AA	B8604	L3b	0.4783	0.5217	0
SAL03396	SAL03396	L3b	0.4863	0.5137	0
ERS2630728	B8605	L3b	0.4775	0.5225	0
SAL03446	SAL03446	L3b	0.4885	0.5115	0
ERS2630724	6803	L3b	0.4772	0.5228	0
SAL PA7711AA	S97377	L3b	0.4781	0.5219	0
MY0185	MY0185	L3b	0.48	0.52	0
SAL PA7758AA	S97244	L3b	0.4677	0.5323	0
ERS2630735	S97323	L3b	0.4709	0.5291	0
SAL PA7705AA	S97262	L3b	0.4663	0.5337	0
ERS2630732	S9720X	L3b	0.4695	0.5305	0
ERS2630729	B8607	L3b	0.4712	0.5288	0
SAL PA7706AA	S97289	L3b	0.445	0.555	0
SAL PA7734AA	S9404	L3b	0.4775	0.5225	0
SAL PA7708AA	B8611	L3b	0.4435	0.5565	0
SAL03391	SAL03391	L3b	0.4613	0.5387	0
SAL PA7718AA	17-30	L3b	0.4693	0.5307	0
SAL00700	SAL00700	L3b	0.4704	0.5296	0
SAL04033	SAL04033	L3b	0.4741	0.5259	0
SAL03287	SAL03287	L3b	0.4606	0.5394	0
SAL PA7727AA	S9833	L3b	0.457	0.543	0
SAL03285	SAL03285	L3b	0.4631	0.5369	0
SAL PA7971AA	S9886	L3b	0.4636	0.5364	0
SAL03324	SAL03324	L3b	0.465	0.535	0
SAL03322	SAL03322	L3b	0.4836	0.5164	0
SAL03321	SAL03321	L3b	0.464	0.536	0
SAL03323	SAL03323	L3b	0.4734	0.5266	0
SAL02697	SAL02697	L3b	0.4585	0.5415	0
SAL02695	SAL02695	L3b	0.4523	0.5477	0
SAL02694	SAL02694	L3b	0.4684	0.5316	0
SAL04037	SAL04037	L3b	0.4691	0.5309	0
SAL03333	SAL03333	L3b	0.4595	0.5405	0
SAL03332	SAL03332	L3b	0.4751	0.5249	0
SAL03331	SAL03331	L3b	0.4607	0.5393	0
SAL PA7716AA	S03021	L3b	0.4619	0.5381	0
SAL00745	SAL00745	L3b	0.4707	0.5293	0
SAL00711	SAL00711	L3b	0.4538	0.5462	0
SAL00713	SAL00713	L3b	0.4536	0.5464	0
SAL00712	SAL00712	L3b	0.4764	0.5236	0
SAL04024	SAL04024	L3b	0.4648	0.5352	0
SAL04022	SAL04022	L3b	0.4576	0.5424	0
SAL04023	SAL04023	L3b	0.4764	0.5236	0
SAL04021	SAL04021	L3b	0.4528	0.5472	0
SAL PA7753AA	S0504	L3b	0.466	0.534	0
SAL03311	SAL03311	L3b	0.4667	0.5333	0
SAL03310	SAL03310	L3b	0.4555	0.5445	0
SAL03441	SAL03441	L3b	0.4812	0.5188	1
SAL PA7707AA	1204	L3b	0.4679	0.5321	0
SAL00714	SAL00714	L3b	0.4804	0.5196	0
SAL02680	SAL02680	L3b	0.4557	0.5443	0
SAL02679	SAL02679	L3b	0.4712	0.5288	0
SAL02703	SAL02703	L3b	0.4597	0.5403	0
SAL02696	SAL02696	L3b	0.4547	0.5453	0
SAL03404	SAL03404	L3b	0.477	0.523	0
SAL PA7703AA	S08018	L3b	0.4632	0.5368	0
SAL PA7970AA	S090414zyqC4	L3b	0.4563	0.5437	0
SAL PA7737AA	S08026	L3b	0.4588	0.5412	0
ERS2630744	S06013	L3b	0.4557	0.5443	0
SAL PA7750AA	S081014C16	L3b	0.4661	0.5339	0
SAL03316	SAL03316	L3b	0.4728	0.5272	0
SAL04036	SAL04036	L3b	0.4659	0.5341	0
SAL03312	SAL03312	L3b	0.477	0.523	2
SAL PA7752AA	17-70	L3b	0.472	0.528	0
SAL03289	SAL03289	L3b	0.476	0.524	0
SAL04030	SAL04030	L3b	0.4491	0.5509	0
SAL03334	SAL03334	L3b	0.4656	0.5344	1
SAL03385	SAL03385	L3c	0.5003	0.4997	0
SAL03448	SAL03448	L3c	0.4795	0.5205	0
SAL03449	SAL03449	L3c	0.4823	0.5177	0
SAL00717	SAL00717	L3c	0.4828	0.5172	0
SAL00739	SAL00739	L3c	0.4823	0.5177	0
SAL00738	SAL00738	L3c	0.4682	0.5318	0
SAL03615	SAL03615	L3c	0.4784	0.5216	0
SAL03453	SAL03453	L3c	0.4729	0.5271	0
SAL03325	SAL03325	L3c	0.5105	0.4895	30
SAL03593	SAL03593	L3c	0.4822	0.5178	0
SAL04093	SAL04093	L3c	0.4788	0.5212	0
SAL04092	SAL04092	L3c	0.4801	0.5199	0
SAL03413	SAL03413	L3c	0.4859	0.5141	0
SAL02677	SAL02677	L3c	0.4862	0.5138	0
SAL02675	SAL02675	L3c	0.485	0.515	0
SAL02681	SAL02681	L3c	0.4822	0.5178	0
SAL02676	SAL02676	L3c	0.4911	0.5089	0
SAL04019	SAL04019	L3c	0.4819	0.5181	0
SAL04018	SAL04018	L3c	0.474	0.526	0
SAL04020	SAL04020	L3c	0.4717	0.5283	0
SAL04017	SAL04017	L3c	0.4828	0.5172	0
SAL00746	SAL00746	L3c	0.4913	0.5087	0
SAL00718	SAL00718	L3c	0.4787	0.5213	0
SAL PA7698AA	S08008	L3c	0.4765	0.5235	0
SAL00708	SAL00708	L3c	0.4886	0.5114	0
SAL PA7696AA	S090418zyqC15	L3c	0.4743	0.5257	0
SAL PA7729AA	S090418zyqC10	L3c	0.4807	0.5193	0
SAL PA7723AA	S090418zyqC6	L3c	0.4919	0.5081	0
SAL PA7719AA	S090418zyqC13	L3c	0.4809	0.5191	0
SAL PA7686AA	S090418zyqC12	L3c	0.4846	0.5154	0
SAL03438	SAL03438	L3c	0.4881	0.5119	0
SAL04099	SAL04099	L3c	0.4612	0.5388	0
SAL00743	SAL00743	L3c	0.4742	0.5258	0
SAL04101	SAL04101	L3c	0.4694	0.5306	0
SAL04102	SAL04102	L3c	0.4726	0.5274	0
SAL04100	SAL04100	L3c	0.4768	0.5232	0
SAL GB9917AA	NA	L3c	0.4768	0.5232	0
SAL03327	SAL03327	L3c	0.4724	0.5276	0
SAL04032	SAL04032	L3c	0.4934	0.5066	0
ERS2630811	14-82	L3c	0.4824	0.5176	0
SAL03329	SAL03329	L3c	0.5066	0.4934	8
SAL03326	SAL03326	L3c	0.4905	0.5095	0
SAL03328	SAL03328	L3c	0.4873	0.5127	0
SAL UA3243AA	14-92	L3c	0.4811	0.5189	0
SAL03330	SAL03330	L3c	0.4854	0.5146	0
SAL04035	SAL04035	L3c	0.4858	0.5142	0
SAL02659	SAL02659	L3c	0.4994	0.5006	0
SAL02660	SAL02660	L3c	0.485	0.515	0
SAL02661	SAL02661	L3c	0.4832	0.5168	0
SAL02658	SAL02658	L3c	0.4823	0.5177	0
SAL03429	SAL03429	L3c	0.5046	0.4954	0
SAL03432	SAL03432	L3c	0.4756	0.5244	0
SAL03427	SAL03427	L3c	0.4815	0.5185	0
SAL03434	SAL03434	L3c	0.4724	0.5276	0
SAL03451	SAL03451	L3c	0.4802	0.5198	0
SAL03430	SAL03430	L3c	0.4889	0.5111	0
SAL03452	SAL03452	L3c	0.4896	0.5104	0
SAL03450	SAL03450	L3c	0.4759	0.5241	0
SAL03435	SAL03435	L3c	0.4706	0.5294	0
SAL03309	SAL03309	L3c	0.4899	0.5101	0
SAL00737	SAL00737	L3c	0.4803	0.5197	0
SAL03414	SAL03414	L3c	0.4738	0.5262	0
SAL02674	SAL02674	L3c	0.4664	0.5336	0
SAL02662	SAL02662	L3c	0.4831	0.5169	0
SAL02664	SAL02664	L3c	0.4805	0.5195	0
SAL02665	SAL02665	L3c	0.4688	0.5312	0
SAL02653	SAL02653	L3c	0.4779	0.5221	0
SAL02657	SAL02657	L3c	0.4776	0.5224	0
SAL02663	SAL02663	L3c	0.4681	0.5319	0
SAL04031	SAL04031	L3c	0.4736	0.5264	0
SAL02652	SAL02652	L3c	0.4743	0.5257	0
SAL02654	SAL02654	L3c	0.47	0.53	0
SAL02656	SAL02656	L3c	0.4899	0.5101	0
SAL02651	SAL02651	L3c	0.4689	0.5311	0
SAL02678	SAL02678	L3c	0.4919	0.5081	0
SAL03403	SAL03403	L3c	0.477	0.523	0
SAL03401	SAL03401	L3c	0.4659	0.5341	0
SAL03397	SAL03397	L3c	0.473	0.527	0
SAL04096	SAL04096	L3c	0.4688	0.5312	0
SAL04098	SAL04098	L3c	0.4891	0.5109	0
SAL04097	SAL04097	L3c	0.4946	0.5054	0
SAL02702	SAL02702	L3c	0.4809	0.5191	0
SAL02699	SAL02699	L3c	0.4834	0.5166	0
SAL02701	SAL02701	L3c	0.4808	0.5192	0
SAL02698	SAL02698	L3c	0.4846	0.5154	0
SAL02700	SAL02700	L3c	0.4727	0.5273	0
SAL03426	SAL03426	L3c	0.4713	0.5287	0
SAL03425	SAL03425	L3c	0.4813	0.5187	0
SAL03431	SAL03431	L3c	0.474	0.526	0
SAL03433	SAL03433	L3c	0.4855	0.5145	0
SAL03428	SAL03428	L3c	0.4847	0.5153	0
SAL03407	SAL03407	L3c	0.4853	0.5147	0
SAL03411	SAL03411	L3c	0.4932	0.5068	0
SAL03406	SAL03406	L3c	0.4986	0.5014	0
SAL03409	SAL03409	L3c	0.4949	0.5051	0
SAL03417	SAL03417	L3c	0.4898	0.5102	0
SAL03418	SAL03418	L3c	0.479	0.521	0
SAL03416	SAL03416	L3c	0.4706	0.5294	0
SAL03422	SAL03422	L3c	0.4751	0.5249	0
SAL03423	SAL03423	L3c	0.4793	0.5207	0
SAL03421	SAL03421	L3c	0.4729	0.5271	0
SAL03408	SAL03408	L3c	0.4729	0.5271	0
SAL03415	SAL03415	L3c	0.4826	0.5174	0
SAL03420	SAL03420	L3c	0.5133	0.4867	0
SAL03419	SAL03419	L3c	0.4765	0.5235	0
SAL03297	SAL03297	L3c	0.4873	0.5127	0
SAL00725	SAL00725	L3c	0.4867	0.5133	0
SAL03302	SAL03302	L3c	0.4884	0.5116	0
SAL PA7745AA	20-23	L3c	0.4938	0.5062	0
SAL PA7701AA	20-69	L3c	0.488	0.512	0
SAL03301	SAL03301	L3c	0.475	0.525	1
SAL00744	SAL00744	L3c	0.4791	0.5209	0
SAL03298	SAL03298	L3c	0.4885	0.5115	0
SAL PA7730AA	20-56	L3c	0.499	0.501	0
SAL03295	SAL03295	L3c	0.4787	0.5213	0
SAL03293	SAL03293	L3c	0.5029	0.4971	1
SAL03296	SAL03296	L3c	0.4847	0.5153	0
SAL03292	SAL03292	L3c	0.4847	0.5153	0
SAL PA7759AA	13-62	L3c	0.4895	0.5105	0
SAL03304	SAL03304	L3c	0.5012	0.4988	7
SAL03440	SAL03440	L3c	0.4781	0.5219	0
SAL03294	SAL03294	L3c	0.4861	0.5139	1
SAL00734	SAL00734	L3c	0.477	0.523	0
SAL04034	SAL04034	L3c	0.4565	0.5435	0
SAL03300	SAL03300	L3c	0.4777	0.5223	0
SAL03288	SAL03288	L3c	0.5032	0.4968	0
SAL03282	SAL03282	L3c	0.4775	0.5225	0
SAL03315	SAL03315	L3c	0.4927	0.5073	1
SAL03314	SAL03314	L3c	0.4877	0.5123	0
SAL00735	SAL00735	L3c	0.4864	0.5136	0

## Sheet: Table S5
Information on desiccation, acid and alkali stress assays
Strain name	Lineage	Survival under stresses (%)
		desiccation	acid (pH = 2)	alkali (pH = 11)
SL1344	Typhimurium	21.5843	112.5	62.5
P125109	Enteritidis	22.4395	200	81.4815
SAL03395	L1	29.4553	162.5	90.625
SAL03394	L1	13.8434	100	86.2069
MY0186	L1	11.1703	170.37	140.741
MY0188	L2a	8.82314	0.05	0.24375
SAL03405	L2a	13.3736	116.667	106.667
MY0335	L2a	7.33732	76.1905	10.9524
MY0332	L2a	8.51092	74.5098	22.1569
MY0334	L2b	9.9599	26.3889	58.3333
SAL02650	L2b	8.09827	80.6452	67.7419
SAL03507	L2b	8.26819	88	78
SAL04026	L2b	9.8141	100	77.7778
MY0189	L3b	12.6148	92.5	9.75
SAL03287	L3b	9.37143	196.154	103.846
SAL02697	L3b	13.9301	129.032	106.452
SAL04023	L3b	9.0268	107.692	64.1026
SAL00744	L3c	14.1189	87.1795	69.2308
SAL03401	L3c	9.54933	125	78.125
SAL02657	L3c	13.7264	100	48.5714
SAL03385	L3c	7.89386	110.345	68.9655

## Sheet: Table S6
Information on biofilm formation assay
Strain name	Lineage	Biofilm (OD550nm)
H27	Typhimurium	0.702
H29	Typhimurium	0.878
H28	Enteritidis	1.137
H38	Enteritidis	1.553
H39	Enteritidis	1.179
SAL03395	L1	0.7
SAL03394	L1	0.18
MY0186	L1	0.612
MY0332	L2a	0.077
MY0188	L2a	0.508
SAL03405	L2a	0.199
MY0335	L2a	0.089
SAL00715	L2b	0.079
MY0333	L2b	0.097
MY0334	L2b	0.059
MY0123	L2b	1.138
SAL02666	L2b	0.08
SAL00731	L2b	1.149
SAL00730	L2b	0.928
SAL03507	L2b	0.071
SAL03497	L2b	0.076
SAL00732	L2b	0.922
SAL00733	L2b	1.179
SAL00728	L2b	0.431
SAL00729	L2b	0.758
SAL00726	L2b	0.44
SAL00722	L2b	1.239
SAL03506	L2b	0.076
SAL03496	L2b	0.078
SAL02672	L2b	0.067
SAL02673	L2b	0.086
SAL02668	L2b	0.073
SAL02670	L2b	0.07
SAL02669	L2b	0.072
SAL02667	L2b	0.071
SAL02671	L2b	0.067
SAL04029	L2b	0.099
SAL03402	L2b	0.376
SAL03286	L2b	0.082
SAL03437	L2b	0.075
SAL03436	L2b	0.079
SAL03439	L2b	0.076
SAL03291	L2b	0.079
SAL03303	L2b	0.078
SAL03290	L2b	0.079
SAL03307	L2b	0.106
SAL02647	L2b	0.087
SAL04028	L2b	0.074
SAL04025	L2b	0.075
SAL02649	L2b	1.054
SAL02648	L2b	0.074
SAL02650	L2b	0.095
SAL03308	L2b	0.098
SAL04026	L2b	0.075
SAL03306	L2b	0.106
MY0189	L3b	0.891
SAL03447	L3b	0.124
SAL03388	L3b	0.086
SAL03386	L3b	0.085
SAL03392	L3b	0.184
SAL00742	L3b	0.084
SAL00736	L3b	0.253
SAL00747	L3b	0.267
SAL00741	L3b	0.242
SAL00740	L3b	0.114
SAL04027	L3b	0.309
SAL03320	L3b	0.144
SAL03319	L3b	0.191
SAL03337	L3b	0.23
SAL03335	L3b	0.198
SAL03305	L3b	0.182
SAL03318	L3b	0.181
SAL03317	L3b	0.181
SAL03313	L3b	0.16
SAL03443	L3b	0.238
SAL00724	L3b	1.14
SAL03442	L3b	0.102
SAL00707	L3b	0.216
SAL00705	L3b	0.888
SAL03444	L3b	0.145
SAL03445	L3b	0.116
SAL00710	L3b	1.026
SAL03390	L3b	0.084
SAL03396	L3b	0.322
SAL03446	L3b	0.124
MY0185	L3b	0.051
SAL03391	L3b	0.065
SAL00700	L3b	0.075
SAL04033	L3b	0.085
SAL03287	L3b	0.076
SAL03285	L3b	0.077
SAL03324	L3b	0.175
SAL03322	L3b	0.092
SAL03321	L3b	0.088
SAL03323	L3b	0.087
SAL02697	L3b	0.072
SAL02695	L3b	0.072
SAL02694	L3b	0.077
SAL04037	L3b	0.089
SAL03333	L3b	0.086
SAL03332	L3b	0.086
SAL03331	L3b	0.086
SAL00745	L3b	0.07
SAL00711	L3b	0.762
SAL00713	L3b	0.546
SAL00712	L3b	0.075
SAL04024	L3b	0.073
SAL04022	L3b	0.074
SAL04023	L3b	0.074
SAL04021	L3b	0.073
SAL03311	L3b	0.106
SAL03310	L3b	0.109
SAL03441	L3b	0.077
SAL00714	L3b	1.369
SAL02680	L3b	0.076
SAL02679	L3b	0.077
SAL02703	L3b	0.074
SAL02696	L3b	0.073
SAL03404	L3b	0.064
SAL03316	L3b	0.086
SAL04036	L3b	0.091
SAL03312	L3b	0.107
SAL03289	L3b	0.078
SAL04030	L3b	0.09
SAL03334	L3b	0.084
SAL03385	L3c	0.067
SAL03448	L3c	0.455
SAL03449	L3c	0.457
SAL00717	L3c	1.08
SAL00739	L3c	0.343
SAL00738	L3c	0.352
SAL03615	L3c	0.473
SAL03453	L3c	0.49
SAL03325	L3c	0.349
SAL03593	L3c	0.469
SAL03413	L3c	0.403
SAL02677	L3c	0.504
SAL02675	L3c	0.326
SAL02681	L3c	0.154
SAL02676	L3c	0.139
SAL04019	L3c	0.496
SAL04018	L3c	0.442
SAL04020	L3c	0.542
SAL04017	L3c	0.448
SAL00746	L3c	0.398
SAL00718	L3c	1.151
SAL00708	L3c	0.117
SAL03438	L3c	0.399
SAL00743	L3c	0.355
SAL03327	L3c	0.373
SAL04032	L3c	0.512
SAL03329	L3c	0.316
SAL03326	L3c	0.377
SAL03328	L3c	0.346
SAL03330	L3c	0.332
SAL04035	L3c	0.569
SAL02659	L3c	1.167
SAL02660	L3c	0.129
SAL02661	L3c	0.319
SAL02658	L3c	0.119
SAL03429	L3c	0.373
SAL03432	L3c	0.476
SAL03427	L3c	0.327
SAL03434	L3c	0.487
SAL03451	L3c	0.46
SAL03430	L3c	0.461
SAL03452	L3c	0.452
SAL03450	L3c	0.47
SAL03435	L3c	0.491
SAL03309	L3c	0.261
SAL00737	L3c	0.428
SAL03414	L3c	0.247
SAL02674	L3c	0.185
SAL02662	L3c	0.179
SAL02664	L3c	0.149
SAL02665	L3c	0.294
SAL02653	L3c	0.494
SAL02657	L3c	0.088
SAL02663	L3c	0.076
SAL04031	L3c	0.522
SAL02652	L3c	0.386
SAL02654	L3c	0.429
SAL02656	L3c	0.132
SAL02651	L3c	0.373
SAL02678	L3c	0.331
SAL03403	L3c	0.065
SAL03401	L3c	0.067
SAL03397	L3c	0.35
SAL02702	L3c	0.383
SAL02699	L3c	0.425
SAL02701	L3c	0.294
SAL02698	L3c	0.421
SAL02700	L3c	0.326
SAL03426	L3c	0.232
SAL03425	L3c	0.139
SAL03431	L3c	0.261
SAL03433	L3c	0.5
SAL03428	L3c	0.32
SAL03407	L3c	0.332
SAL03411	L3c	0.292
SAL03406	L3c	0.21
SAL03409	L3c	0.355
SAL03417	L3c	0.445
SAL03418	L3c	0.449
SAL03416	L3c	0.178
SAL03422	L3c	0.147
SAL03423	L3c	0.31
SAL03421	L3c	0.26
SAL03408	L3c	0.26
SAL03415	L3c	0.304
SAL03420	L3c	0.368
SAL03419	L3c	0.328
SAL03297	L3c	0.494
SAL00725	L3c	0.4
SAL03302	L3c	0.423
SAL03301	L3c	0.342
SAL00744	L3c	0.398
SAL03298	L3c	0.471
SAL03295	L3c	0.162
SAL03293	L3c	0.417
SAL03296	L3c	0.503
SAL03292	L3c	0.413
SAL03304	L3c	0.368
SAL03440	L3c	0.412
SAL03294	L3c	0.409
SAL00734	L3c	0.423
SAL04034	L3c	1.114
SAL03300	L3c	0.441
SAL03288	L3c	0.17
SAL03282	L3c	0.238
SAL03315	L3c	0.345
SAL03314	L3c	0.314
SAL00735	L3c	0.541

## Sheet: Table S7
Information on biochemical assays
0, no utilisation; 1, utilisation
Strain name	Lineage	aerobic																anaerobic
		L-arabinose	Mannose	Ornithine decarboxylase	L-rhamnose	D-glucose acid production	D-glucose gas production	D-xylose	Arginine dihydrolase	Simon citrate	Jordan tartrate	Mucate	H2S production	Maltose	Dulcitol	D-sorbitol	Trehalose	L-arabinose	Mannose	Ornithine decarboxylase	L-rhamnose	D-glucose acid production	D-glucose gas production	D-xylose	Arginine dihydrolase	Simon citrate	Jordan tartrate	Mucate	H2S production	Maltose	Dulcitol	D-sorbitol	Trehalose
Negative control		0	0	0	0	0	0	0	0	0	0	0	0	0	0	0	0	0	0	0	0	0	0	0	0	0	0	0	0	0	0	0	0
SL1344	Typhimurium	1	1	1	1	1	1	1	1	1	0	0	1	1	1	1	1	1	1	1	1	1	1	1	0	1	0	0	1	1	1	1	1
ATCC14028s	Typhimurium	1	1	1	1	1	1	1	1	1	0	0	1	1	0	1	1	1	1	1	1	1	1	1	1	1	0	0	1	1	0	1	1
SAL03594	Typhimurium	1	1	1	1	1	1	1	0	1	0	0	1	1	1	1	1	1	1	1	1	1	1	1	0	1	0	0	1	1	1	1	1
SAL03595	Typhimurium	1	1	1	1	1	1	1	0	1	0	0	1	1	1	1	1	1	1	1	1	1	1	1	0	1	0	0	1	1	1	1	1
SAL03479	Enteritidis	1	1	1	1	1	1	1	1	1	0	0	1	1	1	1	1	1	1	1	1	1	1	1	1	1	0	0	1	1	1	1	1
SAL03480	Enteritidis	1	1	1	1	1	1	1	1	1	0	0	1	1	1	1	1	1	1	1	1	1	1	1	0	1	0	0	1	1	1	1	1
MY0187	bvSG	0	1	0	0	NA	NA	0	0	0	1	0	0	1	1	0	NA	0	1	0	0	NA	NA	0	0	0	1	0	0	0	1	0	NA
MY0330	bvSG	0	NA	0	0	1	0	1	0	0	0	0	0	1	1	0	0	1	NA	0	0	1	0	1	0	0	0	0	0	1	1	0	0
MY0328	bvSG	1	NA	0	1	1	0	1	0	0	0	1	0	1	1	0	0	1	NA	0	1	1	0	1	0	0	0	1	0	1	1	0	0
MY0331	bvSG	1	NA	0	1	1	0	1	0	0	0	1	0	1	1	0	0	1	NA	0	1	1	0	1	0	0	0	1	0	1	1	0	0
SAL03393	bvSG	1	1	1	1	1	0	0	0	0	0	0	0	1	0	0	0	1	1	1	1	1	0	0	0	0	0	0	0	0	0	0	0
MY0329	bvSG	1	NA	0	0	1	0	1	0	0	0	0	0	1	1	0	0	1	NA	0	0	1	0	1	0	0	0	0	0	1	1	0	0
SAL03395	L1	1	1	1	1	1	1	1	0	0	0	0	0	0	0	0	0	1	1	1	1	1	1	1	0	0	0	0	0	0	0	0	0
SAL03394	L1	1	1	1	1	1	0	1	1	0	0	0	1	0	0	0	0	1	1	1	1	0	0	1	0	0	0	0	1	1	0	0	0
MY0186	L1	1	1	1	1	NA	NA	0	0	0	0	0	1	0	0	0	NA	1	1	1	1	NA	NA	0	0	0	0	0	1	0	0	0	NA
MY0332	L2a	1	NA	0	1	1	1	1	0	0	0	0	1	0	0	0	0	1	NA	0	1	1	1	1	0	0	0	0	1	0	0	0	0
MY0188	L2a	1	1	1	1	NA	NA	1	0	0	0	0	0	0	0	0	NA	1	1	1	1	NA	NA	1	0	0	0	0	0	0	0	0	NA
SAL03405	L2a	1	1	1	1	1	1	1	1	0	0	0	0	0	0	0	0	1	1	1	1	1	1	1	0	0	0	0	0	0	0	0	0
MY0335	L2a	1	NA	1	1	1	1	0	0	0	0	0	1	0	1	0	0	1	NA	1	1	1	1	0	0	0	0	0	0	0	1	0	0
SAL00715	L2b	1	1	1	0	NA	NA	0	0	0	0	0	0	0	0	0	NA	1	1	1	0	NA	NA	0	0	0	0	0	0	0	0	0	NA
MY0333	L2b	1	NA	1	0	1	0	0	0	0	0	0	0	0	0	0	0	1	NA	1	0	1	0	0	0	0	0	0	0	0	0	0	0
MY0334	L2b	1	NA	1	0	1	0	0	0	0	0	0	0	0	0	0	0	1	NA	1	0	1	0	0	0	0	0	0	0	0	0	0	0
MY0123	L2b	1	1	1	0	NA	NA	0	0	0	0	0	0	0	0	0	NA	1	1	1	0	NA	NA	0	0	0	0	0	0	0	0	0	NA
SAL02666	L2b	1	1	1	1	1	0	1	0	0	0	0	0	0	0	1	0	1	1	1	1	1	1	1	0	0	0	0	0	1	0	1	0
SAL00731	L2b	1	1	1	0	NA	NA	0	1	0	0	0	0	0	0	0	0	NA	NA	1	0	NA	NA	0	0	0	0	0	0	NA	0	0	0
SAL00730	L2b	1	1	1	0	NA	NA	0	1	0	0	0	0	0	0	0	0	NA	NA	1	0	NA	NA	0	0	0	0	0	0	NA	0	0	0
SAL00732	L2b	1	1	1	0	NA	NA	0	1	0	0	0	0	0	0	0	0	NA	NA	1	0	NA	NA	0	0	0	0	0	0	NA	0	0	0
SAL00733	L2b	1	1	1	0	NA	NA	0	1	0	0	0	0	0	0	0	0	NA	NA	1	0	NA	NA	0	0	0	0	0	0	NA	0	0	0
SAL00728	L2b	1	1	1	0	NA	NA	0	1	0	0	0	0	0	0	0	0	NA	NA	1	0	NA	NA	0	0	0	0	0	0	NA	0	0	0
SAL00726	L2b	1	1	1	0	NA	NA	0	1	0	0	0	0	0	0	0	0	NA	NA	1	0	NA	NA	0	0	0	0	0	0	NA	0	0	0
SAL00722	L2b	1	1	1	0	NA	NA	0	0	0	0	0	0	0	0	0	0	NA	NA	1	0	NA	NA	0	0	0	0	0	0	NA	0	0	0
SAL00729	L2b	1	1	1	0	NA	NA	0	0	0	0	0	0	0	0	0	0	NA	NA	1	0	NA	NA	0	0	0	0	0	0	NA	0	0	0
SAL04029	L2b	1	NA	1	0	1	0	0	0	0	0	0	0	0	0	0	0	1	NA	1	0	1	0	0	0	0	0	0	0	0	0	0	0
SAL03402	L2b	1	1	1	1	1	1	1	1	0	0	0	0	0	0	0	0	1	1	1	1	1	1	1	0	0	0	0	0	0	0	0	0
SAL03286	L2b	1	1	NA	0	NA	NA	0	NA	0	0	0	NA	0	0	0	NA	1	1	NA	0	NA	NA	0	NA	0	0	0	NA	0	0	0	NA
SAL02667	L2b	1	1	1	0	1	1	0	0	0	0	0	0	0	0	0	0	1	1	1	0	1	0	0	0	0	0	0	0	0	0	0	0
SAL02670	L2b	1	1	1	0	0	1	0	0	0	0	0	0	0	0	0	0	1	1	1	0	0	0	0	0	0	0	0	0	0	0	0	0
SAL02673	L2b	1	1	1	0	0	1	0	0	0	0	0	0	0	0	0	0	1	1	1	0	0	1	0	0	0	0	0	0	0	0	0	0
SAL02671	L2b	1	1	1	0	0	0	0	0	0	0	0	0	0	0	0	0	1	1	1	0	1	1	0	0	0	0	0	0	0	0	0	0
SAL02668	L2b	1	1	1	0	1	1	0	0	0	0	0	0	0	0	0	0	1	1	1	0	1	1	0	0	0	0	0	0	0	0	0	0
SAL02672	L2b	1	1	1	0	0	0	0	0	0	0	0	0	0	0	0	0	1	1	1	0	0	0	0	0	0	0	0	0	0	0	0	0
SAL02669	L2b	1	1	1	0	1	0	0	0	0	0	0	0	0	0	0	0	1	1	1	0	0	1	0	0	0	0	0	0	0	0	0	0
SAL03290	L2b	1	1	NA	0	NA	NA	0	NA	0	0	0	NA	1	0	1	NA	1	1	NA	0	NA	NA	0	NA	0	0	0	NA	0	0	1	NA
SAL03291	L2b	1	1	NA	0	NA	NA	0	NA	0	0	0	NA	0	0	0	NA	1	1	NA	0	NA	NA	0	NA	0	0	0	NA	0	0	0	NA
SAL03439	L2b	NA	1	1	0	1	0	0	0	0	0	NA	1	0	0	0	0	NA	1	1	0	1	0	0	0	0	0	NA	0	0	0	0	0
SAL03437	L2b	NA	1	1	0	1	1	0	0	0	0	0	1	0	0	0	0	NA	1	1	1	1	0	0	0	0	0	0	0	0	0	0	0
SAL03436	L2b	NA	1	1	0	1	0	0	0	0	0	0	1	0	0	0	0	NA	1	1	0	1	0	0	0	0	0	0	0	0	0	0	0
SAL03307	L2b	1	NA	1	0	1	0	0	0	0	0	0	1	0	0	0	0	1	NA	1	0	1	0	0	0	0	0	0	0	0	0	0	0
SAL02647	L2b	1	1	1	0	1	1	0	0	0	0	0	0	0	0	0	0	1	NA	1	0	1	1	0	0	0	0	0	1	0	0	0	0
SAL04028	L2b	1	NA	1	0	1	0	0	0	0	0	0	0	0	0	0	0	1	NA	1	0	1	0	0	0	0	0	0	0	0	0	0	0
SAL04025	L2b	1	NA	1	0	1	0	0	0	0	0	0	1	0	0	0	0	1	NA	1	0	1	0	0	0	0	0	0	0	0	0	0	0
SAL02649	L2b	1	1	1	0	1	0	0	0	0	0	0	0	0	0	0	0	1	NA	1	0	1	0	0	0	0	0	0	0	0	0	0	0
SAL02648	L2b	1	1	1	0	1	1	0	0	0	0	0	1	0	0	0	1	1	NA	1	0	1	1	0	0	0	0	0	1	0	0	0	0
SAL02650	L2b	1	1	1	1	1	1	0	1	0	0	0	0	0	0	0	0	1	NA	1	1	1	0	0	0	0	0	0	0	0	0	0	0
SAL03308	L2b	1	NA	1	0	1	0	0	0	0	0	0	1	0	0	0	0	1	NA	1	0	1	0	0	0	0	0	0	0	0	0	0	0
SAL04026	L2b	1	NA	1	0	1	1	0	0	0	0	0	0	0	0	0	0	1	NA	1	0	1	0	0	0	0	0	0	0	0	0	0	0
SAL03306	L2b	1	NA	1	0	1	0	0	0	0	0	0	1	0	0	0	0	1	NA	1	0	1	0	0	0	0	0	0	0	0	0	0	0
MY0189	L3b	1	1	0	1	NA	NA	1	0	0	0	0	0	1	0	0	NA	1	1	0	1	NA	NA	1	0	0	0	0	0	1	0	0	NA
SAL03447	L3b	NA	1	1	1	1	1	0	1	0	0	NA	0	0	0	0	0	NA	1	1	1	1	1	0	0	0	0	NA	0	0	0	0	0
SAL03388	L3b	NA	1	1	1	1	1	NA	1	NA	NA	NA	0	0	0	0	0	NA	1	1	1	1	1	NA	0	NA	NA	NA	0	0	0	0	0
SAL03386	L3b	NA	1	1	1	1	1	NA	1	NA	NA	NA	0	1	0	1	1	NA	1	1	1	1	1	NA	1	NA	NA	NA	0	1	0	1	1
SAL03392	L3b	1	1	1	1	1	1	1	0	0	0	0	0	0	0	0	0	1	1	1	1	1	1	1	0	0	0	0	0	0	0	0	0
SAL00742	L3b	1	1	1	1	1	1	0	0	0	0	0	0	0	0	0	0	1	1	1	1	NA	NA	0	0	0	0	0	0	0	0	0	0
SAL00747	L3b	1	1	1	1	1	1	0	1	0	0	0	0	0	0	0	0	1	1	1	1	NA	NA	0	0	0	0	0	0	0	0	0	0
SAL00741	L3b	1	1	1	1	1	1	0	1	0	0	0	0	0	0	0	0	1	1	1	1	NA	NA	0	0	0	0	0	0	0	0	0	0
SAL00740	L3b	1	1	1	1	1	1	0	1	0	0	0	0	0	0	0	0	1	1	1	1	NA	NA	0	0	0	0	0	0	0	0	0	0
SAL04027	L3b	1	NA	1	1	1	0	1	0	0	0	0	0	0	0	0	0	1	NA	1	1	1	1	1	0	0	0	0	0	0	0	0	0
SAL03320	L3b	1	NA	1	1	1	1	1	1	0	0	0	0	0	0	0	0	1	NA	1	1	1	1	1	0	0	0	0	0	0	0	0	0
SAL03319	L3b	1	NA	1	1	1	1	1	1	0	0	0	0	0	0	0	0	1	NA	1	1	1	0	0	0	0	0	0	0	0	0	0	0
SAL03337	L3b	NA	1	1	1	1	1	NA	1	NA	NA	NA	0	1	0	1	0	NA	1	1	1	1	1	NA	1	NA	NA	NA	0	1	0	1	0
SAL03335	L3b	NA	1	1	1	1	1	NA	1	NA	NA	NA	0	0	0	0	0	NA	1	1	1	1	0	NA	0	NA	NA	NA	0	0	0	0	0
SAL03305	L3b	1	NA	1	1	1	1	1	0	0	0	0	0	0	0	0	0	1	NA	1	1	1	1	1	0	0	0	0	0	0	0	0	0
SAL03313	L3b	1	NA	1	1	1	1	1	0	0	0	0	0	0	0	0	0	1	NA	1	1	1	1	1	0	0	0	0	0	0	0	0	0
SAL03318	L3b	1	NA	1	1	1	1	1	0	0	0	0	0	0	0	0	0	1	NA	1	1	1	1	1	0	0	0	0	0	0	0	0	0
SAL03317	L3b	1	NA	1	1	1	1	1	1	0	0	0	0	0	0	0	0	1	NA	1	1	1	1	1	0	0	0	0	0	0	0	0	0
SAL03443	L3b	NA	1	1	1	1	1	0	1	0	0	NA	0	0	0	0	0	NA	1	1	1	1	1	0	0	0	0	NA	0	0	0	0	0
SAL00724	L3b	1	1	1	1	NA	NA	0	0	0	0	0	0	0	0	0	0	NA	NA	1	1	NA	NA	0	0	0	0	0	0	NA	0	0	0
SAL00707	L3b	1	1	1	1	NA	NA	0	0	0	0	0	0	0	0	0	NA	1	1	1	1	NA	NA	0	0	0	0	0	0	0	0	0	NA
SAL00705	L3b	1	1	1	1	NA	NA	0	0	0	0	0	0	0	0	0	NA	1	1	1	1	NA	NA	0	0	0	0	0	0	0	0	0	NA
SAL03442	L3b	NA	1	1	1	1	1	0	0	0	0	NA	0	0	0	0	0	NA	1	1	1	1	1	0	0	0	0	NA	0	0	0	0	0
SAL03444	L3b	NA	1	1	1	1	1	0	1	0	0	NA	0	0	0	0	0	NA	1	1	1	1	1	0	0	0	0	NA	0	0	0	0	0
SAL00710	L3b	1	1	1	1	NA	NA	0	0	0	0	0	0	0	0	0	NA	1	1	1	1	NA	NA	0	0	0	0	0	0	0	0	0	NA
SAL03445	L3b	NA	1	1	1	1	1	0	0	0	0	NA	0	0	0	0	0	NA	1	1	1	1	1	0	0	0	0	NA	0	0	0	0	0
SAL03390	L3b	NA	1	1	1	1	1	NA	1	NA	NA	NA	0	0	0	0	0	NA	1	1	1	1	1	NA	0	NA	NA	NA	0	0	0	0	0
SAL03446	L3b	NA	1	0	1	1	1	0	0	0	0	NA	0	0	0	0	0	NA	1	0	1	1	1	0	0	0	0	NA	0	0	0	0	0
SAL03396	L3b	1	1	1	1	1	1	1	0	0	0	0	0	0	0	0	0	1	1	1	1	1	1	1	0	0	0	0	0	0	0	0	0
MY0185	L3b	1	1	1	1	NA	NA	1	1	0	0	0	1	1	1	1	NA	1	1	1	1	NA	NA	1	1	0	0	0	1	1	1	1	NA
SAL03391	L3b	1	1	1	1	1	0	0	0	0	0	0	0	0	0	0	0	1	1	1	1	1	0	0	0	0	0	0	0	0	0	0	0
SAL00700	L3b	1	1	1	1	NA	NA	0	0	0	0	0	0	0	0	0	NA	1	1	1	1	NA	NA	0	0	0	0	0	0	0	0	0	NA
SAL04033	L3b	1	NA	1	1	1	1	1	0	0	0	0	0	0	0	0	0	1	NA	1	1	1	1	1	0	0	0	0	0	0	0	0	0
SAL03287	L3b	1	1	NA	1	NA	NA	0	NA	0	0	0	NA	0	0	0	NA	1	1	NA	1	NA	NA	0	NA	0	0	0	NA	0	0	0	NA
SAL03285	L3b	1	1	NA	1	NA	NA	0	NA	0	0	0	NA	0	0	0	NA	1	1	NA	1	NA	NA	0	NA	0	0	0	NA	0	0	0	NA
SAL03324	L3b	1	NA	1	1	1	1	1	0	0	0	0	0	0	0	0	0	1	NA	1	1	1	1	1	0	0	0	0	0	0	0	0	0
SAL03322	L3b	1	NA	1	1	1	1	1	1	0	0	0	0	0	0	0	0	1	NA	1	1	1	1	1	0	0	0	0	0	0	0	0	0
SAL03321	L3b	1	NA	1	1	1	1	1	0	0	0	0	0	0	0	0	0	1	NA	1	1	1	1	1	0	0	0	0	0	0	0	0	0
SAL03323	L3b	1	NA	1	1	1	1	1	1	0	0	0	0	0	0	0	0	1	NA	1	1	1	0	1	0	0	0	0	0	0	0	0	0
SAL02697	L3b	1	1	1	1	1	1	0	0	0	0	0	0	0	0	0	0	1	1	1	1	1	1	0	0	0	0	0	0	0	0	0	0
SAL02695	L3b	1	1	1	1	1	1	1	0	0	0	0	0	0	0	0	0	1	1	1	1	1	1	1	0	0	0	0	0	0	0	0	0
SAL02694	L3b	1	1	1	1	1	1	1	0	0	0	0	0	0	0	0	0	1	1	1	1	1	1	1	0	0	0	0	0	0	0	0	0
SAL03332	L3b	1	NA	1	1	1	1	1	0	0	0	0	0	0	0	0	0	1	NA	1	1	1	1	1	0	0	0	0	0	0	0	0	0
SAL03331	L3b	1	NA	1	1	1	1	1	0	0	0	0	0	0	0	0	0	1	NA	1	1	1	1	1	0	0	0	0	0	0	0	0	0
SAL04037	L3b	1	NA	1	1	1	1	1	0	0	0	0	0	0	0	0	0	1	NA	1	1	1	1	1	0	0	0	0	0	0	0	0	0
SAL03333	L3b	1	NA	1	1	1	1	1	0	0	0	0	0	0	0	0	0	1	NA	1	1	1	1	1	0	0	0	0	0	0	0	0	0
SAL00745	L3b	1	1	1	1	1	1	0	1	0	0	0	0	0	0	0	0	1	1	1	1	NA	NA	0	0	0	0	0	0	0	0	0	0
SAL00711	L3b	1	1	1	1	NA	NA	0	0	0	0	0	0	0	0	0	NA	1	1	1	1	NA	NA	0	0	0	0	0	0	0	0	0	NA
SAL00713	L3b	1	1	1	1	NA	NA	0	0	0	0	0	0	0	0	0	NA	1	1	1	1	NA	NA	0	0	0	0	0	0	0	0	0	NA
SAL00712	L3b	1	1	1	1	NA	NA	0	0	0	0	0	0	0	0	0	NA	1	1	1	1	NA	NA	0	0	0	0	0	0	0	0	0	NA
SAL04024	L3b	1	NA	1	1	1	0	1	0	0	0	0	0	0	0	0	0	1	NA	1	1	1	1	1	0	0	0	0	0	0	0	0	0
SAL04022	L3b	1	NA	1	1	1	1	1	1	0	0	0	0	0	0	0	0	1	NA	1	1	1	0	1	0	0	0	0	0	0	0	0	0
SAL04023	L3b	1	NA	1	1	1	1	1	1	0	0	0	0	0	0	0	0	1	NA	1	1	1	1	1	0	0	0	0	0	0	0	0	0
SAL04021	L3b	1	NA	1	1	1	1	1	0	0	0	0	0	0	0	0	0	1	NA	1	1	1	1	1	0	0	0	0	0	0	0	0	0
SAL03311	L3b	1	NA	1	1	1	1	1	0	0	0	0	0	0	0	0	0	1	NA	1	1	1	1	1	0	0	0	0	0	0	0	0	0
SAL03310	L3b	1	NA	1	1	1	1	1	1	0	0	0	0	0	0	0	0	1	NA	1	1	1	1	1	0	0	0	0	0	0	0	0	0
SAL03441	L3b	NA	1	1	1	1	1	0	0	0	0	NA	0	0	0	0	0	NA	1	1	1	1	1	0	0	0	0	NA	0	0	0	0	0
SAL00714	L3b	1	1	1	1	NA	NA	0	0	0	0	0	0	0	0	0	NA	1	1	1	1	NA	NA	0	0	0	0	0	0	0	0	0	NA
SAL02680	L3b	1	1	1	1	0	0	0	0	0	0	0	0	0	0	0	0	1	1	1	1	1	0	0	0	0	0	0	0	0	0	0	0
SAL02679	L3b	1	1	1	1	1	1	0	1	0	0	0	0	0	0	0	0	1	1	1	1	1	1	0	0	0	0	0	0	0	0	0	0
SAL03404	L3b	1	1	1	1	1	1	1	0	0	0	0	1	0	0	0	0	1	1	1	1	1	1	1	0	0	0	0	1	0	0	0	0
SAL02703	L3b	1	1	1	1	1	1	0	0	0	0	0	0	0	0	0	0	1	1	1	1	1	1	0	0	0	0	0	0	0	0	0	0
SAL02696	L3b	1	1	1	1	1	1	0	0	0	0	0	0	0	0	0	0	1	1	1	1	1	1	0	0	0	0	0	0	0	0	0	0
SAL03316	L3b	1	NA	1	1	1	1	1	0	0	0	0	0	0	0	0	0	1	NA	1	1	1	1	1	0	0	0	0	0	0	0	0	0
SAL04036	L3b	1	NA	1	1	1	1	1	0	0	0	0	0	0	0	0	0	1	NA	1	1	1	1	1	0	0	0	0	0	0	0	0	0
SAL03312	L3b	1	NA	1	1	1	1	1	0	0	0	0	0	0	0	0	0	1	NA	1	1	1	1	1	0	0	0	0	0	0	0	0	0
SAL03289	L3b	1	1	NA	1	NA	NA	0	NA	0	0	0	NA	0	0	0	NA	1	1	NA	1	NA	NA	0	NA	0	0	0	NA	0	0	0	NA
SAL04030	L3b	1	NA	1	1	1	1	0	0	0	0	0	0	0	0	0	0	1	NA	1	1	1	1	0	0	0	0	0	0	0	0	0	0
SAL03334	L3b	NA	1	1	1	1	1	NA	1	NA	NA	NA	0	0	0	0	0	NA	1	1	1	1	1	NA	0	NA	NA	NA	0	0	0	0	0
SAL00744	L3c	1	1	1	1	1	1	1	0	0	0	0	0	0	0	0	0	1	1	1	1	NA	NA	1	0	0	0	0	0	0	0	0	0
SAL03298	L3c	NA	1	1	1	1	0	NA	0	NA	NA	NA	0	0	0	0	0	NA	1	1	1	1	0	NA	0	NA	NA	NA	0	0	0	0	0
SAL03295	L3c	1	1	NA	1	NA	NA	1	NA	0	0	0	NA	0	0	0	NA	1	1	NA	1	NA	NA	1	NA	0	0	0	NA	0	0	0	NA
SAL03296	L3c	1	1	NA	1	NA	NA	1	NA	0	0	0	NA	0	0	0	NA	1	1	NA	1	NA	NA	1	NA	0	0	0	NA	0	0	0	NA
SAL03293	L3c	1	1	NA	1	NA	NA	1	NA	0	0	0	NA	0	0	0	NA	1	1	NA	1	NA	NA	1	NA	0	0	0	NA	0	0	0	NA
SAL03292	L3c	1	1	NA	1	NA	NA	1	NA	0	0	0	NA	0	0	0	NA	1	1	NA	1	NA	NA	1	NA	0	0	0	NA	0	0	0	NA
SAL04034	L3c	1	NA	1	1	1	0	1	0	0	0	0	0	0	0	0	0	1	NA	1	1	1	0	1	0	0	0	0	0	0	0	0	0
SAL03300	L3c	NA	1	1	1	1	1	NA	1	NA	NA	NA	0	0	0	0	0	NA	1	1	1	1	1	NA	0	NA	NA	NA	0	1	0	0	0
SAL03294	L3c	1	1	NA	1	NA	NA	1	NA	0	0	0	NA	0	0	0	NA	1	1	NA	1	NA	NA	1	NA	0	0	0	NA	0	0	0	NA
SAL00734	L3c	NA	NA	1	NA	NA	NA	1	1	0	NA	0	0	NA	NA	NA	0	NA	NA	1	NA	NA	NA	1	0	0	NA	0	0	NA	NA	NA	0
SAL03440	L3c	NA	1	1	1	1	0	0	0	0	0	NA	0	0	0	0	0	NA	1	1	1	1	0	0	0	0	0	NA	0	0	0	0	0
SAL03304	L3c	1	NA	1	1	1	0	1	0	0	0	0	0	0	0	0	0	1	NA	1	1	1	0	1	0	0	0	0	0	0	0	0	0
SAL03297	L3c	NA	1	1	1	1	1	NA	0	NA	NA	NA	0	0	0	0	0	NA	1	1	1	1	1	NA	0	NA	NA	NA	0	0	0	0	0
SAL00725	L3c	1	1	1	1	NA	NA	1	0	0	0	0	0	0	0	0	0	NA	NA	1	1	NA	NA	1	0	0	0	0	0	NA	0	0	0
SAL03301	L3c	NA	1	1	1	1	1	NA	0	NA	NA	NA	0	0	0	0	0	NA	1	1	1	1	1	NA	0	NA	NA	NA	0	0	0	0	0
SAL02678	L3c	1	1	1	1	1	0	1	0	0	0	0	0	0	0	0	0	1	1	1	1	0	0	1	0	0	0	0	0	0	0	0	0
SAL03403	L3c	1	1	1	1	1	1	1	1	0	0	0	0	0	0	0	0	1	1	1	1	1	1	1	0	0	0	0	0	0	0	0	0
SAL03401	L3c	1	1	1	0	1	0	0	0	0	0	0	1	0	0	0	0	1	1	1	0	1	0	0	0	0	0	0	0	0	0	0	0
SAL03397	L3c	1	1	1	1	1	0	1	0	0	0	0	0	0	0	0	0	1	1	1	1	1	1	1	0	0	0	0	0	0	0	0	0
SAL02702	L3c	1	1	1	1	1	0	1	0	0	0	0	0	0	0	0	0	1	1	1	1	1	0	1	0	0	0	0	0	0	0	0	0
SAL02699	L3c	NA	NA	1	NA	1	1	NA	0	NA	NA	NA	0	NA	NA	NA	0	NA	NA	1	NA	1	0	NA	0	NA	NA	NA	0	NA	NA	NA	0
SAL02700	L3c	1	1	1	1	1	1	1	0	0	0	0	0	0	0	0	0	1	1	1	1	0	0	1	0	0	0	0	0	0	0	0	0
SAL02701	L3c	1	1	1	1	1	0	1	0	0	0	0	0	0	0	0	0	1	1	1	1	1	0	1	0	0	0	0	0	0	0	0	0
SAL02698	L3c	1	1	1	1	1	0	1	0	0	0	0	0	0	0	0	0	1	1	1	1	1	1	1	0	0	0	0	0	0	0	0	0
SAL03426	L3c	NA	1	1	1	1	1	1	1	0	0	0	0	0	1	0	0	NA	1	1	1	1	0	1	0	0	0	0	0	0	1	0	0
SAL03425	L3c	NA	NA	1	1	1	1	1	1	0	0	0	0	0	0	0	0	NA	1	1	1	1	0	1	0	0	0	0	0	0	0	0	0
SAL03431	L3c	NA	1	1	1	1	0	1	1	0	0	0	0	0	0	0	0	NA	1	1	1	1	0	1	0	0	0	0	0	0	0	0	0
SAL03433	L3c	NA	1	1	1	1	1	1	1	0	0	0	0	0	0	0	0	NA	1	1	1	1	0	1	0	0	0	0	0	0	0	0	0
SAL03428	L3c	NA	1	1	1	1	0	1	1	0	0	0	0	0	0	0	0	NA	1	1	1	1	0	1	0	0	0	0	0	0	0	0	0
SAL03422	L3c	NA	1	0	1	1	0	1	0	0	1	0	1	1	1	0	0	NA	1	0	1	1	0	1	0	0	0	1	0	1	1	0	0
SAL03423	L3c	NA	1	1	1	1	1	1	1	0	0	0	0	1	0	1	NA	NA	1	0	1	1	0	1	0	0	0	0	0	1	1	1	1
SAL03421	L3c	NA	1	1	1	1	0	1	1	0	0	0	0	0	0	0	0	NA	1	1	1	1	0	1	0	0	0	0	0	0	0	0	0
SAL03409	L3c	1	1	1	1	1	1	1	1	0	0	0	0	0	0	0	0	1	1	1	1	1	1	1	0	0	0	0	0	0	0	0	0
SAL03417	L3c	NA	1	1	1	1	1	1	1	0	0	0	0	0	0	0	0	NA	1	1	1	1	1	1	0	0	0	0	0	0	0	0	0
SAL03418	L3c	NA	1	1	1	1	1	1	1	0	0	0	0	0	0	0	0	NA	1	1	1	1	0	1	0	0	0	0	0	0	0	0	0
SAL03416	L3c	NA	1	1	1	1	1	1	1	0	0	0	0	0	0	0	0	NA	1	1	1	1	1	1	0	0	0	0	0	0	0	0	0
SAL03407	L3c	1	1	1	1	1	0	1	0	0	0	0	0	0	0	0	0	1	1	1	1	1	1	1	0	0	0	0	0	0	0	0	0
SAL03411	L3c	1	1	1	1	1	0	1	1	0	0	0	0	0	0	0	0	1	1	1	1	1	1	1	0	0	0	0	0	0	0	0	0
SAL03406	L3c	1	1	1	1	1	1	1	1	0	0	0	0	0	0	0	0	1	1	1	1	1	1	1	0	0	0	0	0	0	0	0	0
SAL03408	L3c	1	1	1	1	1	0	0	0	0	0	0	0	0	0	0	0	1	1	1	1	1	0	0	0	0	0	0	0	0	0	0	0
SAL03415	L3c	NA	1	1	1	1	1	1	1	0	0	0	0	0	0	0	0	NA	1	1	1	1	0	1	0	0	0	0	0	0	0	0	0
SAL03420	L3c	NA	1	1	1	1	1	1	1	0	0	0	0	0	0	0	0	NA	1	1	1	1	0	1	0	0	0	0	0	0	0	0	0
SAL03419	L3c	NA	1	1	1	1	1	1	1	0	0	0	0	0	0	0	0	NA	1	1	1	1	0	1	0	0	0	0	0	0	0	0	0
SAL03288	L3c	1	1	NA	1	NA	NA	1	NA	0	0	0	NA	0	0	0	NA	1	1	NA	1	NA	NA	1	NA	0	0	0	NA	0	0	0	NA
SAL03282	L3c	1	1	NA	1	NA	NA	1	NA	0	0	0	NA	0	0	0	NA	1	1	NA	1	NA	NA	1	NA	0	0	0	NA	0	0	0	NA
SAL00735	L3c	NA	NA	1	NA	NA	NA	1	1	0	NA	0	0	NA	NA	NA	0	NA	NA	1	NA	NA	NA	1	0	0	NA	0	0	NA	NA	NA	0
SAL03315	L3c	1	NA	1	1	1	1	1	1	0	0	0	0	0	0	0	0	1	NA	1	1	1	1	1	0	0	0	0	0	0	0	0	0
SAL03314	L3c	1	NA	1	1	1	1	1	1	0	0	0	0	0	0	0	0	1	NA	1	1	1	1	1	0	0	0	0	0	0	0	0	0
SAL03414	L3c	1	1	1	1	1	1	1	1	0	0	0	0	0	0	0	0	1	1	1	1	1	1	1	0	0	0	0	0	0	0	0	0
SAL02674	L3c	1	1	1	1	0	1	1	0	0	0	0	0	0	0	0	0	1	0	1	1	0	1	1	0	0	0	0	0	0	0	0	0
SAL02662	L3c	1	1	1	1	0	1	1	1	0	0	0	0	1	0	1	0	1	1	1	1	0	1	1	0	0	0	0	0	1	0	1	0
SAL02664	L3c	1	1	1	1	0	0	1	1	0	0	0	0	0	0	1	0	1	1	1	1	0	1	1	0	0	0	0	0	1	0	1	0
SAL02665	L3c	1	1	1	1	1	1	1	1	0	0	0	0	1	0	1	0	1	1	1	1	1	1	1	0	0	0	0	0	1	0	1	0
SAL02653	L3c	1	1	1	1	1	1	0	1	0	0	0	0	0	0	0	0	1	NA	1	1	1	0	0	1	0	0	0	0	0	0	0	0
SAL02657	L3c	1	1	1	1	0	1	1	1	0	0	0	0	0	0	0	0	1	0	1	1	0	0	1	1	0	0	0	0	0	0	0	0
SAL02663	L3c	1	1	1	1	1	0	1	1	0	0	0	0	1	0	1	0	1	1	1	1	0	0	1	0	0	0	0	0	1	0	1	0
SAL02652	L3c	1	1	1	1	1	1	0	1	0	0	0	1	0	0	0	1	1	NA	1	1	1	1	0	1	0	0	0	1	0	0	0	1
SAL02656	L3c	1	1	NA	1	1	1	0	NA	0	0	0	0	0	0	0	0	1	NA	1	1	1	1	0	1	0	0	0	0	0	0	0	0
SAL02654	L3c	1	1	1	1	1	1	0	1	0	0	0	1	0	0	0	1	1	NA	1	1	1	0	0	1	0	0	0	1	0	0	0	0
SAL02651	L3c	1	1	NA	1	0	0	0	NA	0	0	0	0	0	0	0	0	1	NA	NA	1	0	0	0	NA	0	0	0	0	0	0	0	0
SAL03309	L3c	1	NA	1	1	1	0	1	0	0	0	0	0	0	0	0	0	1	NA	1	1	1	1	1	0	0	0	0	0	0	0	0	0
SAL02659	L3c	1	1	1	1	1	1	1	1	0	0	0	0	1	0	1	0	1	1	1	1	0	1	1	0	0	0	0	0	1	0	1	0
SAL02660	L3c	1	1	1	1	0	0	1	1	0	0	0	0	1	0	1	0	1	1	1	1	0	1	1	0	0	0	0	0	1	0	1	0
SAL02661	L3c	1	1	1	1	0	0	1	0	0	0	0	0	1	0	1	0	1	1	1	1	1	0	1	0	0	0	0	0	1	0	1	0
SAL02658	L3c	1	1	1	1	1	1	1	1	0	0	0	0	1	0	1	0	1	1	1	1	1	1	1	0	0	0	0	0	1	0	1	0
SAL03429	L3c	NA	1	1	1	1	1	1	1	0	0	0	0	0	0	0	0	NA	1	1	1	1	0	1	0	0	0	0	0	0	0	0	0
SAL03432	L3c	NA	1	1	1	1	1	1	1	0	0	0	0	0	0	0	0	NA	1	1	1	1	0	1	0	0	0	0	0	0	0	0	0
SAL03427	L3c	NA	1	1	1	1	1	1	1	0	0	0	0	0	0	0	0	NA	1	1	1	1	1	1	0	0	0	0	0	0	0	0	0
SAL03434	L3c	NA	1	1	1	1	1	1	1	0	0	0	0	0	0	0	0	NA	1	1	1	1	0	1	0	0	0	0	0	0	0	0	0
SAL03451	L3c	NA	1	1	1	1	0	1	0	0	0	NA	0	0	0	0	0	NA	1	1	1	1	0	1	0	0	0	NA	0	0	0	0	0
SAL03450	L3c	NA	1	1	1	1	0	1	0	0	0	NA	0	0	0	0	0	NA	1	1	1	1	0	1	0	0	0	NA	0	0	0	0	0
SAL03452	L3c	NA	1	1	1	1	0	1	0	0	0	NA	0	0	0	0	0	NA	1	1	1	1	0	1	0	0	0	NA	0	0	0	0	0
SAL03435	L3c	NA	1	1	1	1	0	1	1	0	0	0	0	0	0	0	0	NA	1	1	1	1	0	1	0	0	0	0	0	0	0	0	0
SAL03430	L3c	NA	1	1	1	1	1	1	1	0	0	0	0	0	0	0	0	NA	1	1	1	1	0	1	0	0	0	0	0	0	0	0	0
SAL03438	L3c	NA	1	1	1	1	0	1	1	0	0	0	0	0	0	0	0	NA	1	1	1	1	1	1	0	0	0	0	0	0	0	0	0
SAL00743	L3c	1	1	1	1	1	1	1	0	0	0	0	0	0	0	0	0	1	1	1	1	NA	NA	1	0	0	0	0	0	0	0	0	0
SAL04035	L3c	1	NA	1	1	0	0	0	0	0	0	0	0	0	0	0	0	1	NA	1	1	0	0	0	0	0	0	0	0	0	0	0	0
SAL03328	L3c	1	NA	1	1	1	1	1	0	0	0	0	0	0	0	0	0	1	NA	1	1	1	1	1	0	0	0	0	0	0	0	0	0
SAL03326	L3c	1	NA	1	1	1	1	1	0	0	0	0	0	0	0	0	0	1	NA	1	1	1	0	1	0	0	0	0	0	0	0	0	0
SAL03330	L3c	1	NA	1	1	1	1	1	0	0	0	0	0	0	0	0	0	1	NA	1	1	1	0	1	0	0	0	0	0	0	0	0	0
SAL04032	L3c	1	NA	1	1	1	1	1	0	0	0	0	0	0	0	0	0	1	NA	1	1	1	1	1	0	0	0	0	0	0	0	0	0
SAL04031	L3c	1	NA	1	1	1	1	1	0	0	0	0	0	0	0	0	0	1	NA	1	1	1	1	1	0	0	0	0	0	0	0	0	0
SAL03329	L3c	1	NA	1	1	1	1	1	0	0	0	0	0	0	0	0	0	1	NA	1	1	1	0	1	0	0	0	0	0	0	0	0	0
SAL03327	L3c	1	NA	1	1	1	1	1	0	0	0	0	0	0	0	0	0	1	NA	1	1	1	0	1	0	0	0	0	0	0	0	0	0
SAL00708	L3c	1	1	1	1	NA	NA	0	0	0	0	0	0	0	0	0	NA	1	1	1	1	NA	NA	0	0	0	0	0	0	0	0	0	NA
SAL00746	L3c	1	1	1	1	1	1	1	1	0	0	0	0	0	0	0	0	1	1	1	1	NA	NA	1	0	0	0	0	0	0	0	0	0
SAL00718	L3c	1	1	1	1	NA	NA	1	1	0	0	0	0	0	0	0	0	NA	NA	1	1	NA	NA	1	0	0	0	0	0	NA	0	0	0
SAL03448	L3c	NA	1	1	1	1	1	1	0	0	0	NA	0	0	0	0	0	NA	1	1	1	1	1	1	0	0	0	NA	0	0	0	0	0
SAL04020	L3c	1	NA	1	1	1	1	1	0	0	0	0	0	0	0	0	0	1	NA	1	1	1	0	1	0	0	0	0	0	0	0	0	0
SAL04017	L3c	1	NA	1	1	1	1	1	0	0	0	0	0	0	0	0	0	1	NA	1	1	1	1	1	0	0	0	0	0	0	0	0	0
SAL04019	L3c	1	NA	1	1	1	1	1	0	0	0	0	0	0	0	0	0	1	NA	1	1	1	1	1	0	0	0	0	0	0	0	0	0
SAL04018	L3c	1	NA	1	1	1	1	1	0	0	0	0	0	0	0	0	0	1	NA	1	1	1	0	1	0	0	0	0	0	0	0	0	0
SAL03449	L3c	NA	1	1	1	1	0	1	0	0	0	NA	0	0	0	0	0	NA	1	1	1	1	0	1	0	0	0	NA	0	0	0	0	0
SAL00717	L3c	1	1	1	1	NA	NA	1	0	0	0	0	0	0	0	0	NA	1	1	1	1	NA	NA	1	0	0	0	0	0	0	0	0	NA
SAL00739	L3c	1	1	1	1	1	1	0	1	0	0	0	0	0	0	0	0	1	1	1	1	NA	NA	0	0	0	0	0	0	0	0	0	0
SAL00738	L3c	1	1	1	1	1	1	1	1	0	0	0	0	0	0	0	0	1	1	1	1	NA	NA	1	0	0	0	0	0	0	0	0	0
SAL03453	L3c	NA	1	1	1	1	1	1	0	0	0	NA	0	0	0	0	0	NA	1	1	1	1	1	1	0	0	0	NA	0	0	0	0	0
SAL03325	L3c	1	NA	1	1	0	0	1	0	0	0	0	0	0	0	0	0	1	NA	1	1	0	0	0	0	0	0	0	0	0	0	0	0
SAL03413	L3c	1	1	1	1	1	1	1	0	0	0	0	0	0	0	0	0	1	1	1	1	1	1	1	0	0	0	0	0	0	0	0	0
SAL02677	L3c	1	1	1	1	1	0	1	0	0	0	0	0	0	0	0	0	1	1	1	1	1	0	1	0	0	0	0	0	0	0	0	0
SAL02675	L3c	1	1	1	1	0	0	1	0	0	0	0	0	0	0	0	0	1	0	1	1	0	1	1	0	0	0	0	0	0	0	0	0
SAL02681	L3c	1	1	1	1	0	0	1	1	0	0	0	0	0	0	0	0	1	1	1	1	1	0	1	0	0	0	0	0	0	0	0	0
SAL02676	L3c	1	1	1	1	0	0	1	0	0	0	0	0	0	0	0	0	1	0	1	1	0	1	1	0	0	0	0	0	0	0	0	0
SAL03385	L3c	NA	1	1	1	1	1	NA	1	NA	NA	NA	1	0	0	0	0	NA	1	1	1	1	1	NA	0	NA	NA	NA	1	0	0	0	0

## Sheet: Table S8
Data on poultry farming in China
The annual stock of layers exceeds 2 000, or the annual production of broilers exceeds 10 000 is defined as large-scale breeding.
Data are from the National Bureau of Statistics (http://www.stats.gov.cn/)
Year	Proportion of large-scale breeding (%)	Poultry production (billion)
2003	34	8.88588
2004	37.6	9.07022
2005	42.55	9.43091
2006	43.55	9.30548
2007	51.45	9.6322
2008	58.15	10.3243
2009	61.95	10.7667
2010	65.4	11.2243
2011	66.9	11.6072
2012	68.1	12.447
2013	70.1	12.3237
2014	71.05	12.0259
2015	72.15	12.5913
2016	74.1	13.1953
2017	76.25	13.0219
2018	78.45	13.0894
2019	80.3	14.6406
2020	81.8	15.5701

## Sheet: Table S9
The carriage of specific genes in different sublineages
	bvSG (47)	L1 (6)	L2a (39)	L2b (68)	L3a (2)	L3b (143)	L3c (130)
bcfC	100	100	100	100	100	100	100
rhs	100	100	100	100	100	100	100
pxpA	100	0	0	0	0	0	0
cycA	100	0	100	100	100	100	100
group_6154	0	0	92.3077	0	0	0	0.763359
fimAI	100	100	100	0	100	100	100
group_3248	93.3333	100	97.4359	95.5882	100	4.1958	9.16031
group_3898	0	0	0	0	0	2.0979	87.0229

## Sheet: Table S10
Primers used for construction of fimbrial gene deletion strains
Primer	Sequence (5' to 3')
bcfC-sgRNA	AAGGCTGTCGAATAATGCGG
fimD-sgRNA	TATAACTGGCAACTTTCCGG
lpfC-sgRNA	GCTGTCAAAAATATCACCGG
safC-sgRNA	TGACTGACTCAACATCAGGG
stdB-sgRNA	GCCACCATCAGTATCCCGTG
sthC-sgRNA	TCTCAAGAGAAAGCCACCAG
bcfC-sgRNA-F	GTCCTAGGTATAATACTAGTAAGGCTGTCGAATAATGCGGGTTTTAGAGCTAGAAATAGCAAGT
fimD-sgRNA-F	GTCCTAGGTATAATACTAGTTATAACTGGCAACTTTCCGGGTTTTAGAGCTAGAAATAGCAAGT
lpfC-sgRNA-F	GTCCTAGGTATAATACTAGTGCTGTCAAAAATATCACCGGGTTTTAGAGCTAGAAATAGCAAGT
safC-sgRNA-F	GTCCTAGGTATAATACTAGTTGACTGACTCAACATCAGGGGTTTTAGAGCTAGAAATAGCAAGT
stdB-sgRNA-F	GTCCTAGGTATAATACTAGTGCCACCATCAGTATCCCGTGGTTTTAGAGCTAGAAATAGCAAGT
sthC-sgRNA-F	GTCCTAGGTATAATACTAGTTCTCAAGAGAAAGCCACCAGGTTTTAGAGCTAGAAATAGCAAGT
sgRNA-R	AGGGTAATAGATCTAAGCTTCTGCA
Vector (sgRNA)-F	AAGCTTAGATCTATTACCCTGTTATCCC
Vector (sgRNA)-R	ACTAGTATTATACCTAGGACTGAGC
bcfC-Xf-F	TCGGTGCTTTTTTTGAATTCCCGATGACAGCGGATTACGCGCCTG
bcfC-Xf-R	CAGCCATTGACTTAGCGGCAACTATCGCCTGCCGTCAGTTCTCCC
bcfC-Xr-F	AACTGACGGCAGGCGATAGTTGCCGCTAAGTCAATGGCTGCAACA
bcfC-Xr-R	AGGGTAATAGATCTAAGCTTAGCCATGGCGTTAACGTCCAGCGCC
fimD-Xf-F	TCGGTGCTTTTTTTGAATTCCCGCGGAACAGACAGCGATAGCTAT
fimD-Xf-R	TAATACCATCCGCATGACCGATAGCGGAACGGTAGAGTAAGGCAC
fimD-Xr-F	TTACTCTACCGTTCCGCTATCGGTCATGCGGATGGTATTACGTTT
fimD-Xr-R	AGGGTAATAGATCTAAGCTTCCTGCTTCAGGCTATCCTCCGCCAG
lpfC-Xf-F	TCGGTGCTTTTTTTGAATTCAATGGGTGAATCCCTGGTGCCGTGC
lpfC-Xf-R	TCACCCCTAACTGCTGGTTGTGGAGGTATCCCCCAACGTCAGCTG
lpfC-Xr-F	GACGTTGGGGGATACCTCCACAACCAGCAGTTAGGGGTGAGCGGC
lpfC-Xr-R	AGGGTAATAGATCTAAGCTTTCATCAGCACGCGATAGCCCACTCG
safC-Xf-F	TCGGTGCTTTTTTTGAATTCCGCTACGGCGTAAAAACGGAAGATT
safC-Xf-R	TCTCCGTTGCCCCCCACTTGGCCAACATCACACCGGTAAATGGCA
safC-Xr-F	TTTACCGGTGTGATGTTGGCCAAGTGGGGGGCAACGGAGAGGCAT
safC-Xr-R	AGGGTAATAGATCTAAGCTTGTCATCAGTGCCCTGGCCCCGATGC
stdB-Xf-F	TCGGTGCTTTTTTTGAATTCTTCATGGCCTGAAACCCGTTACCGG
stdB-Xf-R	ATGACCGGCGCTGATGTTCCCAGCATGCGCTCATCGCTGGCCAAA
stdB-Xr-F	CCAGCGATGAGCGCATGCTGGGAACATCAGCGCCGGTCATAACCG
stdB-Xr-R	AGGGTAATAGATCTAAGCTTGGCGCCAAACGGCGGACTTGCGCCA
sthC-Xf-F	TCGGTGCTTTTTTTGAATTCTTCGTCCCTACCAGCGAATGGGATG
sthC-Xf-R	CCCTGAACGCCATAATTCAGCCCGAACCGCCGGTTGGATAAAGAT
sthC-Xr-F	TATCCAACCGGCGGTTCGGGCTGAATTATGGCGTTCAGGGCGGCG
sthC-Xr-R	AGGGTAATAGATCTAAGCTTTGACACCGGTCTGCTGCTGTTGGTC
Vector (donor DNA)-F	AAGCTTAGATCTATTACCCTGTTAT
Vector (donor DNA)-R	GAATTCAAAAAAAGCACCGACTCGG
pTargetT-F	GTGCGGTATTTCACACCGCATATGC
pTargetT-R	AAATAGTCGGTGGTGATAAACTTAT
pCas-F	ACGCTCGTCATCAAAATCACTCG
pCas-R	AGGTAGCGTTGCCAATGATGTTAC
Check-bcfC-F	GTAATGCCCAGGCGGCAGGGATGTA
Check-bcfC-R	GAACCAGCGCGCCTTCGGTCGGCAC
Check-fimD-F	GAAGAGTGGGATGAAGGGATACCCG
Check-fimD-R	TTATGACGACGGACGGATACAGGTC
Check-lpfC-F	AGTCTCGCACCCTGGAGTTTAAGGC
Check-lpfC-R	GCGTGGCGGTAGCACCAAACGGCAC
Check-safC-F	GGAACGCCTTTTCTGGCTTCTTG
Check-safC-R	ATTGACTATAACCTGCGCCCCGAAAG
Check-stdB-F	ATCTGTGTGACAACAGACATGGTGGC
Check-stdB-R	ATCTCCGACCATCCCCGCGGTTCTG
Check-sthC-F	TTAGCGATCCCTCAAATCGCGTTG
Check-sthC-R	CTCGTGTAAGATTTCTACGCCAGAAGC

[truncated: 4 more sheets: Table S11, Table S12, Table S13, Table S14]
